# Supplementary material for: Differential Expression of Genes and DNA Methylation associated with Prenatal Protein Undernutrition by Albumen Removal in an avian model
Source: Sci Rep. 2016 Feb 10;6:20837. doi: 10.1038/srep20837 (PMC4748411; doi:10.1038/srep20837)
Supplement: Supplementary Table S3 [file srep20837-s2.xls]

## Sheet: Sheet1
Differential Expression of Genes and DNA Methylation associated with Prenatal Protein Undernutrition by Albumen Removal in an avian model
Els Willems, Carlos Guerrero-Bosagna, Eddy Decuypere, Steven Janssens, Johan Buyse, Nadine Buys, Per Jensen, Nadia Everaert
Supplementary Table S3: The logarithms of the fold change of transcripts and associated P-values of treatment differences between control, sham and albumen-deprived chickens as identified by RNA-Seq.
ID	REFGeneID	Description	Sham.vs.Control : logFC	Sham.vs.Control : PValue	Sham.vs.Control : FDR	Sham.vs.Control : DE	Sham.vs.Control : DE.BH	Albumen.vs.Control : logFC	Albumen.vs.Control : PValue	Albumen.vs.Control : FDR	Albumen.vs.Control : DE	Albumen.vs.Control : DE.BH	Albumen.vs.Sham : logFC	Albumen.vs.Sham : PValue	Albumen.vs.Sham : FDR	Albumen.vs.Sham : DE	Albumen.vs.Sham : DE.BH	Chromosome	StartPosition	EndPosition	Strand	ExonCount	TranscriptCount	Length	GC
XLOC_014880	FLVCR2	Uncharacterized protein [Source:UniProtKB/TrEMBL;Acc:F1NA70]	-3.54397	7.36e-17	1e-12	-1	-1	-3.88118	5.78e-19	7.87e-15	-1	-1	-0.337203	0.43939	1	0	0	5	37575337	37606748	+	12	2	3171	55.79
XLOC_007416	NA	NA	1.28058	0.0457308	0.979301	0	0	3.23341	4.81e-07	0.00327133	1	1	1.95283	0.000958454	0.154971	1	0	2	96409512	96413863	+	2	1	806	47.39
XLOC_018818	ENSGALG00000026540		-1.08855	0.000764904	0.219567	-1	0	-1.6184	1.33e-06	0.00603954	-1	-1	-0.529852	0.120468	0.998323	0	0	AADN03013519.1	315	4815	+	5	1	1205	47.72
XLOC_009663	IDO2	indoleamine 2,3-dioxygenase 2 [Source:HGNC Symbol;Acc:27269]	0.689266	0.410152	1	0	0	3.90729	1.36e-05	0.0463751	1	1	3.21802	0.0001955	0.0663091	1	0	22	2460306	2465969	+	10	2	1530	60.33
XLOC_019402	NA	NA	0.0316646	0.979836	1	0	0	4.3671	2.48e-05	0.0572149	1	0	4.33543	3.96e-05	0.0244911	1	1	AADN03019614.1	682	1015	.	1	1	334	48.2
XLOC_007417	NA	NA	-0.785674	0.076267	1	0	0	1.74938	2.52e-05	0.0572149	1	0	2.53506	5.52e-09	2.64e-05	1	1	2	96419929	96436809	+	3	3	4676	39.24
XLOC_008688	NA	NA	-0.759693	0.18054	1	0	0	2.08177	3.53e-05	0.0624263	1	0	2.84146	1.19e-07	0.000405277	1	1	2	96423211	96426667	.	1	1	3457	39.05
XLOC_017271	SLC5A9	Uncharacterized protein [Source:UniProtKB/TrEMBL;Acc:F1NNK3]	-0.874299	0.195039	1	0	0	-3.22121	3.75e-05	0.0624263	-1	0	-2.34691	0.00271636	0.276874	0	0	8	21506673	21529836	+	15	1	2230	50.99
XLOC_008027	NRSN1	Uncharacterized protein [Source:UniProtKB/TrEMBL;Acc:E1BRH1]	-0.83247	0.0511718	1	0	0	-1.8043	4.58e-05	0.0624263	-1	0	-0.971828	0.0266789	0.707769	0	0	2	58022132	58024847	-	2	1	1760	41.53
XLOC_010264	APOAIV	apolipoprotein A-IV precursor [Source:RefSeq peptide;Acc:NP_990269]	-3.50051	6.51e-05	0.0842695	-1	0	-3.58667	4.59e-05	0.0624263	-1	0	-0.0861663	0.913657	1	0	0	24	5102812	5104283	-	3	1	1199	67.14
XLOC_005466	ULK1	Uncharacterized protein [Source:UniProtKB/TrEMBL;Acc:F1NZ50]	-0.156777	0.454879	1	0	0	0.836025	5.93e-05	0.0732853	0	0	0.992802	1.88e-06	0.00426931	0	0	15	2621242	2693708	-	27	7	8131	51.04
XLOC_019966	NA	NA	-0.277049	0.464922	1	0	0	-1.56904	8.53e-05	0.0916582	-1	0	-1.29199	0.00116188	0.17955	0	0	AADN03026062.1	1	407	.	1	1	407	64.62
XLOC_005714	ENSGALG00000000162		-0.690963	0.235331	1	0	0	-2.4088	8.76e-05	0.0916582	-1	0	-1.71783	0.00426474	0.33212	0	0	16	79575	96300	-	4	2	1141	60.91
XLOC_000752	HUNK	Uncharacterized protein [Source:UniProtKB/TrEMBL;Acc:E1BQB2]	-1.22047	0.0147831	0.736396	0	0	-1.98906	0.00011086	0.107684	-1	0	-0.768586	0.126322	1	0	0	1	104060719	104118405	+	13	5	5192	48.48
XLOC_008356	NA	NA	4.92747	0.000188106	0.116275	1	0	5.08543	0.000126815	0.111567	1	0	0.157952	0.881419	1	0	0	2	126986687	127008068	-	4	2	2495	43.69
XLOC_009191	NA	NA	-0.288041	0.504767	1	0	0	1.67747	0.000131265	0.111567	1	0	1.96551	8.88e-06	0.0100587	1	1	20	11053813	11069943	-	3	1	15882	52.81
XLOC_021604	ARHGEF28	Rho guanine nucleotide exchange factor (GEF) 28 [Source:HGNC Symbol;Acc:30322]	-1.96879	0.0266825	0.864893	0	0	-3.59801	0.000154472	0.119665	-1	0	-1.62922	0.0646603	0.894863	0	0	Z	24425971	24555032	-	37	5	9824	43.55
XLOC_008692	NA	NA	0.0890904	0.927363	1	0	0	3.26822	0.000164872	0.119665	1	0	3.17913	0.000239594	0.0739253	1	0	2	96429704	96430684	.	1	1	981	39.04
XLOC_021904	NA	NA	1.69847	0.0167866	0.772229	0	0	2.64883	0.000178322	0.119665	1	0	0.950358	0.133748	1	0	0	Z	9716771	9717265	.	1	1	495	49.9
XLOC_006429	GRIN2C	glutamate receptor, ionotropic, N-methyl D-aspartate 2C [Source:HGNC Symbol;Acc:4587]	0.445907	0.664442	1	0	0	3.97947	0.000180154	0.119665	1	0	3.53356	0.000646365	0.131193	1	0	18	10769812	10777868	-	12	1	3191	63.68
XLOC_015086	B4GALNT4	beta-1,4-N-acetyl-galactosaminyl transferase 4 [Source:HGNC Symbol;Acc:26315]	-1.31495	0.107591	1	0	0	-3.31166	0.000184791	0.119665	-1	0	-1.99672	0.0190152	0.623865	0	0	5	1572182	1591429	-	27	1	3959	57.64
XLOC_010428	ENSGALG00000000443		1.24778	0.066606	1	0	0	-3.03227	0.000212958	0.131637	-1	0	-4.28005	1.61e-07	0.000437286	-1	-1	25	205888	214237	-	8	1	729	57.89
XLOC_015857	ENSGALG00000023925		1.01576	0.0226207	0.842468	0	0	1.66394	0.00023108	0.136629	1	0	0.648177	0.141049	1	0	0	6	16117861	16121379	+	6	1	1651	47.49
XLOC_019840	NA	NA	-0.565621	0.0901433	1	0	0	-1.22674	0.000289608	0.164099	-1	0	-0.661119	0.0487263	0.824531	0	0	AADN03024651.1	397	1271	-	3	1	725	64
XLOC_008695	NA	NA	-0.566853	0.496487	1	0	0	2.68176	0.000301771	0.164152	1	0	3.24861	2.66e-05	0.0207966	1	1	2	96431793	96433199	.	1	1	1407	45.84
XLOC_006407	PYCR2	Uncharacterized protein [Source:UniProtKB/TrEMBL;Acc:F1N914]	-0.356461	0.314559	1	0	0	-1.29511	0.00035118	0.181838	-1	0	-0.938649	0.0092006	0.466862	0	0	18	10246615	10250302	-	7	2	2015	56.33
XLOC_011244	IL12RB1	interleukin 12 receptor, beta 1 [Source:HGNC Symbol;Acc:5971]	0.973144	0.0938822	1	0	0	2.07849	0.00036635	0.181838	1	0	1.10535	0.0499281	0.830039	0	0	28	3800995	3805633	+	15	1	2969	67.19
XLOC_002611	NA	NA	0.282824	0.662153	1	0	0	2.42435	0.000374401	0.181838	1	0	2.14152	0.0014945	0.201225	0	0	1	100377672	100378668	.	1	1	997	73.82
XLOC_011283	ENSGALG00000021693		1.09007	0.0122533	0.705816	0	0	1.55465	0.000404038	0.185484	1	0	0.464581	0.277793	1	0	0	28	799597	800713	-	3	3	869	67.66
XLOC_008031	RNF144B	Uncharacterized protein [Source:UniProtKB/TrEMBL;Acc:E1BRG4]	0.144212	0.536487	1	0	0	0.820647	0.000419275	0.185484	0	0	0.676435	0.0033972	0.316146	0	0	2	60316976	60370517	-	9	2	8896	43.49
XLOC_012526	LAMA2	laminin, alpha 2 [Source:HGNC Symbol;Acc:6482]	-1.06842	0.175527	1	0	0	-3.17437	0.000422826	0.185484	-1	0	-2.10595	0.019237	0.623865	0	0	3	57586334	57923906	-	63	1	10128	45.38
XLOC_020190	NA	NA	-4.58177	0.000661379	0.204411	-1	0	-4.60235	0.000474465	0.201633	-1	0	-0.020582	0.987433	1	0	0	JH375350.1	775	1082	.	1	1	308	51.95
XLOC_000985	DCT	L-dopachrome tautomerase precursor [Source:RefSeq peptide;Acc:NP_990266]	0.614043	0.209397	1	0	0	1.71628	0.000527684	0.217454	1	0	1.10223	0.022458	0.651763	0	0	1	145711857	145737439	+	9	2	3429	45.67
XLOC_020834	NA	NA	-1.20605	1.78e-05	0.0485461	-1	-1	-0.95703	0.000602543	0.234116	0	0	0.249023	0.376045	1	0	0	JH376396.1	31062	31379	.	1	1	318	46.54
XLOC_020014	NA	NA	2.68932	0.00299455	0.433222	0	0	3.13561	0.000602548	0.234116	1	0	0.446292	0.590268	1	0	0	AADN03026582.1	48	362	.	1	1	315	70.79
XLOC_017603	DHCR24	24-dehydrocholesterol reductase [Source:RefSeq peptide;Acc:NP_001026459]	-1.37109	0.000106765	0.0972364	-1	0	-1.20241	0.000647329	0.240162	-1	0	0.168681	0.62837	1	0	0	8	24157606	24165747	-	9	1	3706	48.95
XLOC_005726	B-G	MHC B-G antigen isoform 2 precursor [Source:RefSeq peptide;Acc:NP_001025841] // Uncharacterized protein [Source:UniProtKB/TrEMBL;Acc:H9KYP6] // Uncharacterized protein [Source:UniProtKB/TrEMBL;Acc:H9L028]	3.86518	0.000850981	0.222548	1	0	3.96677	0.00065343	0.240162	1	0	0.101586	0.920627	1	0	0	16	246562	253281	-	31	7	2391	48.01
XLOC_001928	SIK1	serine/threonine-protein kinase SIK2 [Source:RefSeq peptide;Acc:NP_990013]	0.484622	0.0782475	1	0	0	0.939422	0.000672631	0.240713	0	0	0.454801	0.0959232	0.968555	0	0	1	109234442	109247393	-	14	2	5296	46.79
XLOC_002714	NA	NA	2.7163	0.0220711	0.842468	0	0	4.03712	0.00074707	0.260498	1	0	1.32082	0.18022	1	0	0	1	148540104	148541256	.	1	1	1153	41.63
XLOC_002580	NA	NA	1.98845	0.00647387	0.594852	0	0	2.4166	0.000819078	0.278466	1	0	0.428144	0.503377	1	0	0	1	87821884	87822701	.	1	1	818	45.97
XLOC_016535	PDE11A	phosphodiesterase 11A [Source:HGNC Symbol;Acc:8773]	-0.0926474	0.7542	1	0	0	-0.990913	0.000916063	0.303842	0	0	-0.898265	0.00261252	0.276874	0	0	7	15051870	15179577	+	23	5	8856	43.68
XLOC_018622	NA	NA	-0.497713	0.189501	1	0	0	-1.27324	0.0011056	0.357979	0	0	-0.775522	0.046506	0.816498	0	0	AADN03011745.1	1086	1322	.	1	1	237	66.67
XLOC_015858	CYP2C45	Uncharacterized protein [Source:UniProtKB/TrEMBL;Acc:F1P5U6]	1.1341	0.0121313	0.705816	0	0	1.48153	0.00115165	0.364216	0	0	0.347431	0.43621	1	0	0	6	16127455	16132383	+	6	2	2966	49.16
XLOC_001190	WNT11	Protein Wnt-11 [Source:UniProtKB/Swiss-Prot;Acc:P49339]	-0.95832	0.104068	1	0	0	-1.96426	0.00135025	0.408928	0	0	-1.00594	0.0964693	0.968555	0	0	1	193071119	193101320	+	7	4	2664	48.91
XLOC_013504	MTTP	microsomal triglyceride transfer protein large subunit precursor [Source:RefSeq peptide;Acc:NP_001103254]	0.279412	0.230743	1	0	0	0.749526	0.00135317	0.408928	0	0	0.470113	0.0435064	0.805212	0	0	4	59638368	59667361	+	18	2	4233	41.08
XLOC_013064	ENSGALG00000004113	Uncharacterized protein [Source:UniProtKB/TrEMBL;Acc:E1BWL9]	-0.625352	0.134647	1	0	0	-1.36689	0.00145794	0.421906	0	0	-0.741539	0.0829399	0.947019	0	0	4	1424105	1428342	+	2	1	1869	57.78
XLOC_001937	GPR82	G protein-coupled receptor 82 [Source:HGNC Symbol;Acc:4533]	-0.153769	0.750622	1	0	0	-1.67535	0.00145816	0.421906	0	0	-1.52158	0.00390811	0.326771	0	0	1	111219959	111220993	-	1	1	1035	37.1
XLOC_020835	NA	NA	-2.073	0.000107254	0.0972364	-1	0	-1.64309	0.00169024	0.478867	0	0	0.429907	0.428052	1	0	0	JH376396.1	31523	31879	.	1	1	357	47.06
XLOC_018472	NA	NA	0.362447	0.804184	1	0	0	4.39541	0.00180048	0.499688	0	0	4.03296	0.00412146	0.331287	0	0	AADN03010716.1	49	145	.	1	1	97	61.86
XLOC_012443	C1orf131	chromosome 1 open reading frame 131 [Source:HGNC Symbol;Acc:25332]	-0.457021	0.0262256	0.864893	0	0	-0.642171	0.00189262	0.506966	0	0	-0.18515	0.370598	1	0	0	3	40006141	40017566	-	7	3	5759	42.73
XLOC_018915	NA	NA	0.171035	0.554472	1	0	0	0.890372	0.00190126	0.506966	0	0	0.719337	0.0107711	0.491532	0	0	AADN03014683.1	51	1479	-	1	3	1429	57.8
XLOC_008678	NA	NA	-0.491643	0.521651	1	0	0	-2.99205	0.00194148	0.507736	0	0	-2.50041	0.011242	0.503319	0	0	2	84543940	84544631	.	1	1	692	41.18
XLOC_013237	LRAT	Uncharacterized protein [Source:UniProtKB/TrEMBL;Acc:F1P4T5]	-0.0373769	0.905966	1	0	0	-1.02456	0.00201392	0.515182	0	0	-0.987185	0.00282382	0.282841	0	0	4	19868514	19870899	+	2	1	1999	48.47
XLOC_004546	PDLIM7	PDZ and LIM domain protein 7 [Source:RefSeq peptide;Acc:NP_001005345]	-0.521258	0.277762	1	0	0	-1.52778	0.00209593	0.515182	0	0	-1.00652	0.0418067	0.791823	0	0	13	9489574	9506020	-	11	1	2135	62.62
XLOC_008676	NA	NA	-0.583034	0.32088	1	0	0	-2.03596	0.00212727	0.515182	0	0	-1.45293	0.0334714	0.741332	0	0	2	84536496	84537464	.	1	1	969	41.8
XLOC_000251	SOCS2	suppressor of cytokine signaling 2 [Source:RefSeq peptide;Acc:NP_989871]	-0.802288	0.00194705	0.374153	0	0	-0.798855	0.00212825	0.515182	0	0	0.00343288	0.989546	1	0	0	1	44764153	44768210	+	2	1	863	59.79
XLOC_005727	ENSGALG00000024365	Uncharacterized protein [Source:UniProtKB/TrEMBL;Acc:H9L3U6]	1.40347	0.122308	1	0	0	2.71746	0.00216007	0.515182	0	0	1.31399	0.0974856	0.968555	0	0	16	258235	299788	-	5	3	756	53.57
XLOC_018621	NA	NA	-2.27487	0.000134717	0.107454	-1	0	-1.76555	0.00219784	0.515182	0	0	0.509316	0.400812	1	0	0	AADN03011744.1	413	1592	.	1	1	1180	44.66
XLOC_011729	GNPAT	Uncharacterized protein [Source:UniProtKB/TrEMBL;Acc:F1NR53]	-0.698249	0.0035885	0.471334	0	0	-0.734327	0.00223515	0.515182	0	0	-0.0360776	0.88045	1	0	0	3	40017546	40038387	+	16	1	2636	48.22
XLOC_000225	TRHDE	thyrotropin-releasing hormone degrading enzyme [Source:HGNC Symbol;Acc:30748]	0.257068	0.288765	1	0	0	0.738349	0.00236837	0.53679	0	0	0.481282	0.046449	0.816498	0	0	1	36575949	36799321	+	20	6	9985	38.5
XLOC_000596	EPHA1	ephrin type-A receptor 1 precursor [Source:RefSeq peptide;Acc:NP_989691]	0.0272486	0.950481	1	0	0	-1.42845	0.0024119	0.537696	0	0	-1.4557	0.00186703	0.232933	0	0	1	76976154	77009699	+	18	2	4384	49.54
XLOC_003867	ENSGALG00000013722		-1.55504	0.00206349	0.374153	0	0	-1.54159	0.0024518	0.537774	0	0	0.0134502	0.979258	1	0	0	12	3221940	3227311	+	15	3	2740	66.28
XLOC_013742	GPC3	Uncharacterized protein [Source:UniProtKB/TrEMBL;Acc:F1N8X1]	-1.05517	0.000244394	0.132941	-1	0	-0.858516	0.00273771	0.572777	0	0	0.196657	0.499574	1	0	0	4	3823561	3937271	-	14	7	3521	53.71
XLOC_019143	SIGLEC1	sialic acid binding Ig-like lectin 1, sialoadhesin [Source:HGNC Symbol;Acc:11127]	2.55176	0.000907756	0.232916	1	0	2.29309	0.00275034	0.572777	0	0	-0.258669	0.719473	1	0	0	AADN03017184.1	1012	5624	-	4	1	1008	70.14
XLOC_000045	NA	NA	-1.4356	0.00280592	0.42486	0	0	-1.4387	0.00277238	0.572777	0	0	-0.00309445	0.994864	1	0	0	1	1100689	1104398	+	2	2	3672	45.81
XLOC_008697	NA	NA	-0.523405	0.304875	1	0	0	1.51116	0.00277986	0.572777	0	0	2.03456	8.08e-05	0.0392206	1	1	2	96444305	96449462	.	1	1	5158	41.39
XLOC_001262	NET1	neuroepithelial cell-transforming gene 1 protein [Source:RefSeq peptide;Acc:NP_001025819]	-0.288967	0.330922	1	0	0	-0.89357	0.00289115	0.577119	0	0	-0.604603	0.0430567	0.803518	0	0	1	1088060	1099472	-	10	1	3074	48.89
XLOC_009122	GATA5	transcription factor GATA-5 [Source:RefSeq peptide;Acc:NP_990752]	-0.869876	0.304164	1	0	0	2.55147	0.00290398	0.577119	0	0	3.42134	0.000115298	0.0500703	1	0	20	8367790	8378806	-	7	2	1783	60.24
XLOC_018529	NA	NA	-1.25395	0.00064121	0.204411	-1	0	-1.09163	0.00295721	0.577119	0	0	0.162319	0.663344	1	0	0	AADN03010911.1	2	180	.	1	1	179	59.22
XLOC_013800	NSDHL	Uncharacterized protein [Source:UniProtKB/TrEMBL;Acc:E1C279]	-0.872486	0.00769009	0.620904	0	0	-0.973375	0.00302671	0.577119	0	0	-0.100889	0.757236	1	0	0	4	11231922	11242461	-	8	1	1796	43.93
XLOC_019546	NA	NA	-0.440464	0.234458	1	0	0	-1.12806	0.00302783	0.577119	0	0	-0.687593	0.0706756	0.906623	0	0	AADN03021307.1	175	537	+	2	1	265	65.28
XLOC_020509	NA	NA	-1.43229	0.00645504	0.594852	0	0	-1.58132	0.00308374	0.577119	0	0	-0.149036	0.780524	1	0	0	JH375780.1	862	4214	+	2	1	334	70.96
XLOC_018713	NA	NA	-0.0306647	0.940957	1	0	0	-1.30528	0.003098	0.577119	0	0	-1.27461	0.00363905	0.321347	0	0	AADN03012601.1	351	643	.	1	1	293	57
XLOC_007806	ASNS	asparagine synthetase [Source:RefSeq peptide;Acc:NP_001026148]	-0.511184	0.23131	1	0	0	-1.27893	0.00314921	0.578731	0	0	-0.767742	0.0735987	0.919173	0	0	2	24791527	24805274	-	13	2	3043	40.35
XLOC_010799	NA	NA	-3.25708	0.000271805	0.142165	-1	0	2.38067	0.0032019	0.580568	0	0	5.63775	5.82e-09	2.64e-05	1	1	26	5130968	5131198	-	2	1	127	42.52
XLOC_000493	ABCC9	Uncharacterized protein [Source:UniProtKB/TrEMBL;Acc:E1BZE8]	0.684569	0.0329729	0.921976	0	0	0.943576	0.00327637	0.586255	0	0	0.259006	0.406857	1	0	0	1	67026684	67095828	+	39	2	7164	42.23
XLOC_011364	ADAMTSL5	ADAMTS-like 5 [Source:HGNC Symbol;Acc:27912]	0.428591	0.670006	1	0	0	3.04918	0.00345908	0.607154	0	0	2.62059	0.00961836	0.475618	0	0	28	3128805	3132148	-	11	1	1404	68.16
XLOC_008691	NA	NA	-0.0270059	0.973619	1	0	0	2.194	0.00354225	0.607154	0	0	2.22101	0.00341742	0.316146	0	0	2	96428561	96429617	.	1	1	1057	40.21
XLOC_015660	NA	NA	-1.18375	0.25914	1	0	0	-3.63144	0.00356666	0.607154	0	0	-2.44769	0.048621	0.824531	0	0	5	36523413	36524509	.	1	1	1097	44.67
XLOC_019029	ENSGALG00000027759		-0.365447	0.538971	1	0	0	-1.90671	0.00357175	0.607154	0	0	-1.54127	0.0182138	0.615534	0	0	AADN03015889.1	7103	16513	-	8	1	1441	56.35
XLOC_019559	NA	NA	-0.0317423	0.906178	1	0	0	-0.811511	0.00362092	0.607912	0	0	-0.779769	0.00491783	0.355732	0	0	AADN03021459.1	373	1502	+	2	4	1070	66.36
XLOC_009795	NA	NA	-1.47449	0.129363	1	0	0	-3.08234	0.00367523	0.608855	0	0	-1.60785	0.12054	0.998323	0	0	23	3134559	3139725	+	3	2	1972	49.04
XLOC_012715	TP53I3	tumor protein p53 inducible protein 3 [Source:HGNC Symbol;Acc:19373]	1.00889	0.0265022	0.864893	0	0	1.32107	0.00375157	0.608855	0	0	0.312178	0.478323	1	0	0	3	103877669	103882845	-	7	4	1370	47.81
XLOC_013357	AGXT2L1	alanine-glyoxylate aminotransferase 2-like 1 [Source:HGNC Symbol;Acc:14404]	1.09071	0.0995562	1	0	0	1.96058	0.00379762	0.608855	0	0	0.869865	0.185786	1	0	0	4	37104651	37118540	+	14	2	3089	41.24
XLOC_018928	NA	NA	1.41337	0.215803	1	0	0	3.08368	0.00382665	0.608855	0	0	1.67031	0.0703608	0.905238	0	0	AADN03014832.1	754	1001	.	1	1	248	40.32
XLOC_004736	NA	NA	-0.533318	0.316893	1	0	0	-1.58516	0.00387352	0.608855	0	0	-1.05185	0.0529419	0.846457	0	0	14	1104534	1108109	+	2	1	1968	50.71
XLOC_002441	NA	NA	-0.968483	0.000345955	0.154259	0	0	-0.778556	0.00389517	0.608855	0	0	0.189927	0.480343	1	0	0	1	32567496	32568738	.	1	1	1243	47.71
XLOC_010231	TECTA	tectorin alpha [Source:HGNC Symbol;Acc:11720]	0.668303	0.105816	1	0	0	1.18634	0.00399914	0.618004	0	0	0.518042	0.195514	1	0	0	24	3531090	3553567	-	25	1	7179	58.63
XLOC_002435	NA	NA	2.04986	0.00399124	0.480326	0	0	2.03375	0.00415798	0.63533	0	0	-0.0161135	0.980053	1	0	0	1	31096717	31097471	.	1	1	755	33.64
XLOC_001311	SYPL1	synaptophysin-like protein 1 [Source:RefSeq peptide;Acc:NP_001186387]	-0.155906	0.605768	1	0	0	-0.872683	0.00438942	0.659635	0	0	-0.716777	0.0190908	0.623865	0	0	1	14001061	14009478	-	5	2	4104	40.79
XLOC_004411	ENSGALG00000006308	Uncharacterized protein [Source:UniProtKB/TrEMBL;Acc:F1NVH9]	1.12249	0.0111169	0.69431	0	0	1.26023	0.00441406	0.659635	0	0	0.137742	0.746342	1	0	0	13	14407283	14419032	+	6	2	3025	51.54
XLOC_015625	NA	NA	-2.98895	0.00465434	0.510522	0	0	-2.99084	0.00454924	0.672446	0	0	-0.00188236	0.998005	1	0	0	5	15495772	15496202	.	1	1	431	56.61
XLOC_015663	NA	NA	-1.2725	0.230464	1	0	0	-3.46632	0.0047161	0.683485	0	0	-2.19381	0.0766827	0.92977	0	0	5	36531909	36532627	.	1	1	719	37.13
XLOC_000284	NA	NA	-0.652136	0.0839444	1	0	0	-1.09064	0.00472443	0.683485	0	0	-0.438508	0.258176	1	0	0	1	47778366	47779599	+	3	1	1031	58.78
XLOC_013493	PITX2	pituitary homeobox 2 [Source:RefSeq peptide;Acc:NP_990341]	-0.238177	0.647997	1	0	0	1.43848	0.00481513	0.684499	0	0	1.67666	0.00108245	0.171166	0	0	4	57404743	57409306	+	3	1	2240	55.98
XLOC_014811	ENSGALG00000009538		-0.738091	0.0637096	1	0	0	-1.14323	0.00483211	0.684499	0	0	-0.405142	0.319636	1	0	0	5	28165193	28175517	+	7	2	5556	43.86
XLOC_012954	NA	NA	-0.96696	0.35132	1	0	0	-3.39879	0.00504028	0.700461	0	0	-2.43183	0.0437964	0.807029	0	0	3	64024184	64024281	.	1	1	98	51.02
XLOC_005736	NA	NA	3.57134	0.00496597	0.526288	0	0	3.56528	0.00504781	0.700461	0	0	-0.0060577	0.995551	1	0	0	16	230502	231164	.	1	1	663	43.14
XLOC_015285	PSEN1	Presenilin-1 Presenilin-1 NTF subunit Presenilin-1 CTF subunit [Source:UniProtKB/Swiss-Prot;Acc:Q4JIM4]	0.302305	0.220934	1	0	0	0.692886	0.00513151	0.704882	0	0	0.390581	0.113024	0.991401	0	0	5	25653641	25678261	-	12	3	5637	38.83
XLOC_014979	ESR2	estrogen receptor beta [Source:RefSeq peptide;Acc:NP_990125]	0.039277	0.891472	1	0	0	0.802861	0.0052554	0.709863	0	0	0.763584	0.00779958	0.427836	0	0	5	52910592	52955356	+	9	2	8789	43.99
XLOC_004377	ANXA6	annexin A6 [Source:RefSeq peptide;Acc:NP_990061]	0.519225	0.053426	1	0	0	0.751923	0.00527216	0.709863	0	0	0.232698	0.384907	1	0	0	13	12350519	12362997	+	27	4	3407	58.14
XLOC_012069	MPV17	MpV17 mitochondrial inner membrane protein [Source:HGNC Symbol;Acc:7224]	-0.48227	0.095144	1	0	0	-0.818958	0.00534332	0.71239	0	0	-0.336688	0.253111	1	0	0	3	104177374	104181451	+	7	1	841	66.47
XLOC_019201	NA	NA	-0.457258	0.235351	1	0	0	-1.09002	0.00551386	0.727991	0	0	-0.632759	0.105694	0.985417	0	0	AADN03017759.1	1	442	-	2	1	232	71.98
XLOC_015661	NA	NA	-0.525278	0.629203	1	0	0	-3.56711	0.00556849	0.728134	0	0	-3.04183	0.017979	0.614379	0	0	5	36526016	36527254	.	1	1	1239	39.23
XLOC_018697	NA	NA	-3.28391	0.0111865	0.69431	0	0	-3.5786	0.00585251	0.740515	0	0	-0.294696	0.834193	1	0	0	AADN03012436.1	643	739	.	1	1	97	50.52
XLOC_014944	SLC25A47	solute carrier family 25, member 47 [Source:HGNC Symbol;Acc:20115]	0.290386	0.240978	1	0	0	0.683856	0.00587303	0.740515	0	0	0.39347	0.111323	0.990111	0	0	5	48455416	48468246	+	8	5	5877	45.16
XLOC_016133	PLAU	urokinase-type plasminogen activator preproprotein [Source:RefSeq peptide;Acc:NP_990774]	0.640329	0.0130386	0.705816	0	0	0.7108	0.00591094	0.740515	0	0	0.0704718	0.782721	1	0	0	6	15060198	15068452	-	11	2	2472	41.87
XLOC_010909	HOXB5	Homeobox protein Hox-B5 [Source:UniProtKB/Swiss-Prot;Acc:P14838]	1.28666	0.0152776	0.739358	0	0	1.45578	0.00592178	0.740515	0	0	0.169122	0.726321	1	0	0	27	3604171	3606516	+	2	1	1371	47.05
XLOC_002796	NA	NA	1.21064	0.205334	1	0	0	2.70184	0.00595668	0.740515	0	0	1.4912	0.113281	0.991401	0	0	1	193331650	193331904	.	1	1	255	63.92
XLOC_002511	NA	NA	-0.43274	0.740393	1	0	0	3.20816	0.0059899	0.740515	0	0	3.6409	0.00301695	0.288926	0	0	1	56505717	56506325	.	1	1	609	41.71
XLOC_018808	NA	NA	-1.09062	0.043743	0.965684	0	0	-1.52303	0.00605841	0.742237	0	0	-0.432405	0.44575	1	0	0	AADN03013441.1	340	621	.	1	1	282	35.46
XLOC_008687	NA	NA	-0.664532	0.305181	1	0	0	1.60726	0.00612382	0.743551	0	0	2.27179	0.000222268	0.0705696	1	0	2	96421493	96423130	.	1	1	1638	43.41
XLOC_003404	ENSGALG00000021325	Uncharacterized protein [Source:UniProtKB/TrEMBL;Acc:E1BV22]	0.113271	0.756236	1	0	0	0.994762	0.00637008	0.755	0	0	0.881491	0.0152287	0.581929	0	0	11	2624655	2649066	+	12	6	3938	40.76
XLOC_007753	NA	NA	-2.44954	0.00260185	0.41988	0	0	-2.08403	0.00637995	0.755	0	0	0.365507	0.668328	1	0	0	2	17247499	17248885	-	2	2	937	36.07
XLOC_014954	AMN	amnion associated transmembrane protein [Source:HGNC Symbol;Acc:14604]	0.820088	0.164747	1	0	0	1.62359	0.00638466	0.755	0	0	0.8035	0.166012	1	0	0	5	49791746	49808855	+	12	1	1886	61.51
XLOC_006386	BAIAP2	BAI1-associated protein 2 [Source:HGNC Symbol;Acc:947]	0.0455554	0.854244	1	0	0	-0.676541	0.00670624	0.784746	0	0	-0.722096	0.00381303	0.323681	0	0	18	9578501	9607531	-	13	4	7187	58.51
XLOC_015417	TC2N	tandem C2 domains, nuclear [Source:HGNC Symbol;Acc:19859]	-0.324668	0.402415	1	0	0	1.04375	0.00675162	0.784746	0	0	1.36842	0.000434309	0.103617	1	0	5	43694395	43711430	-	11	1	3705	40.49
XLOC_007904	THRB	Thyroid hormone receptor beta [Source:UniProtKB/Swiss-Prot;Acc:P68306]	-0.495268	0.025291	0.852559	0	0	-0.599614	0.00693878	0.799665	0	0	-0.104346	0.638401	1	0	0	2	37839481	37965174	-	9	4	6831	40.89
XLOC_019672	ENSGALG00000029059		0.207801	0.545094	1	0	0	0.927989	0.00719094	0.821762	0	0	0.720188	0.0359804	0.76096	0	0	AADN03022685.1	410	460	+	1	1	51	76.47
XLOC_003712	MVD	Uncharacterized protein [Source:UniProtKB/TrEMBL;Acc:F1NAY8]	-0.691235	0.00591463	0.580065	0	0	-0.675469	0.00727558	0.824506	0	0	0.015766	0.950198	1	0	0	11	17895874	17898830	-	10	1	1480	67.36
XLOC_022008	NA	NA	-0.630872	0.404122	1	0	0	-2.30358	0.00745293	0.836897	0	0	-1.67271	0.0559766	0.853392	0	0	Z	48362227	48362949	.	1	1	723	34.16
XLOC_006165	PCTP	Uncharacterized protein [Source:UniProtKB/TrEMBL;Acc:E1C517]	-0.639935	0.25669	1	0	0	-1.53903	0.00750801	0.836897	0	0	-0.899093	0.113402	0.991401	0	0	18	5995617	6004315	+	5	3	5520	40.49
XLOC_008791	NA	NA	2.34437	0.0201109	0.825125	0	0	2.6776	0.00760552	0.840874	0	0	0.333231	0.693591	1	0	0	2	127038372	127039585	.	1	1	1214	40.44
XLOC_001863	ENSGALG00000028371		0.079523	0.796378	1	0	0	0.823948	0.00776185	0.846216	0	0	0.744425	0.0159127	0.590355	0	0	1	100348483	100348552	-	1	1	70	64.29
XLOC_013596	SLC2A9	Uncharacterized protein [Source:UniProtKB/TrEMBL;Acc:E1C8N2]	0.92529	0.00124291	0.296532	0	0	0.760272	0.00784012	0.846216	0	0	-0.165017	0.560637	1	0	0	4	77947056	78040653	+	13	1	6641	40.54
XLOC_011887	DDO	Uncharacterized protein [Source:UniProtKB/TrEMBL;Acc:E1C9D0]	-0.729287	0.0532859	1	0	0	-1.01004	0.00792045	0.846216	0	0	-0.280749	0.459575	1	0	0	3	65969395	65975774	+	5	1	2599	48.13
XLOC_006618	PPM1E	Uncharacterized protein [Source:UniProtKB/TrEMBL;Acc:F1NZC9]	-0.319755	0.377577	1	0	0	-0.977789	0.00792416	0.846216	0	0	-0.658035	0.0731578	0.918627	0	0	19	7107095	7165879	+	7	2	6095	43.74
XLOC_019227	NA	NA	-0.404619	0.35685	1	0	0	-1.19071	0.00805542	0.846216	0	0	-0.786095	0.0786448	0.938264	0	0	AADN03017940.1	1	399	.	1	1	399	59.15
XLOC_002096	ENSGALG00000022751		-3.74599	0.00204308	0.374153	0	0	-3.00411	0.0080562	0.846216	0	0	0.74188	0.558395	1	0	0	1	143792262	143793749	-	1	1	1488	58.8
XLOC_001500	SREBF2	Uncharacterized protein [Source:UniProtKB/TrEMBL;Acc:F1NEC4]	-0.64056	0.0418386	0.965684	0	0	-0.836097	0.00808943	0.846216	0	0	-0.195537	0.53321	1	0	0	1	49350310	49367967	-	19	2	4616	59.1
XLOC_000813	MAOB	Uncharacterized protein [Source:UniProtKB/TrEMBL;Acc:F1NAW4]	0.911046	0.000498735	0.173905	0	0	0.690447	0.00828234	0.849596	0	0	-0.220599	0.392815	1	0	0	1	110555374	110609289	+	15	2	6602	42.03
XLOC_004399	GFPT2	glutamine-fructose-6-phosphate transaminase 2 [Source:HGNC Symbol;Acc:4242]	0.0825089	0.803974	1	0	0	-0.914696	0.00828303	0.849596	0	0	-0.997205	0.00379866	0.323681	0	0	13	13243833	13261018	+	19	2	3834	46.14
XLOC_004578	GLUR1/A	glutamate receptor 1 precursor [Source:RefSeq peptide;Acc:NP_001001774]	-0.278815	0.528352	1	0	0	1.14947	0.00830916	0.849596	0	0	1.42829	0.00110814	0.173213	0	0	13	11640646	11753641	-	15	2	10461	46.42
XLOC_004657	NA	NA	-0.410932	0.537598	1	0	0	-1.90969	0.00856279	0.863195	0	0	-1.49875	0.0388277	0.778787	0	0	13	7403908	7404661	.	1	1	754	43.1
XLOC_016738	LSS	lanosterol synthase [Source:RefSeq peptide;Acc:NP_001006514]	-0.654018	0.0333563	0.921976	0	0	-0.81036	0.00856911	0.863195	0	0	-0.156342	0.610287	1	0	0	7	6910307	6920391	-	23	3	3152	56.41
XLOC_012647	GFRAL	Uncharacterized protein [Source:UniProtKB/TrEMBL;Acc:F1NQR6]	-0.698748	0.233802	1	0	0	-1.6409	0.00867639	0.867575	0	0	-0.942154	0.140945	1	0	0	3	86967100	86990399	-	8	1	2783	40.53
XLOC_015565	NA	NA	0.506806	0.430731	1	0	0	1.59061	0.00878387	0.869448	0	0	1.0838	0.0615489	0.882712	0	0	5	2530935	2532411	.	1	1	1477	40.35
XLOC_014579	DHCR7	7-dehydrocholesterol reductase [Source:RefSeq peptide;Acc:NP_001186419]	-1.09756	0.000844837	0.222548	-1	0	-0.857199	0.00883933	0.869448	0	0	0.240364	0.461083	1	0	0	5	1673643	1680369	+	9	3	2643	42.49
XLOC_008912	PHACTR3	phosphatase and actin regulator 3 [Source:HGNC Symbol;Acc:15833]	0.864934	0.161933	1	0	0	1.59904	0.00895375	0.869448	0	0	0.734106	0.198053	1	0	0	20	7082081	7177518	+	13	1	2726	56.16
XLOC_019486	NA	NA	0.442535	0.463174	1	0	0	1.55916	0.00898615	0.869448	0	0	1.11663	0.0538215	0.846457	0	0	AADN03020614.1	305	1138	-	2	1	391	67.77
XLOC_021828	CORO2A /// TBC1D2	Coronin [Source:UniProtKB/TrEMBL;Acc:E1BWN6] /// TBC1 domain family, member 2 [Source:HGNC Symbol;Acc:18026]	-0.113644	0.596409	1	0	0	0.558246	0.0090156	0.869448	0	0	0.67189	0.00168116	0.217734	0	0	Z	70304527	70372823	-	26	4	11240	51.01
XLOC_019567	NA	NA	0.848902	0.0702226	1	0	0	1.22326	0.00917369	0.869448	0	0	0.374362	0.40765	1	0	0	AADN03021524.1	107	1149	.	1	1	1043	56.18
XLOC_016347	NA	NA	-1.32561	0.0749175	1	0	0	-2.00066	0.0091999	0.869448	0	0	-0.675053	0.429554	1	0	0	6	7667917	7668371	.	1	1	455	39.78
XLOC_005724	NA	NA	2.55481	0.015684	0.74304	0	0	2.77157	0.00920659	0.869448	0	0	0.216759	0.82402	1	0	0	16	234416	236588	-	5	2	814	52.83
XLOC_008619	NA	NA	-0.0131662	0.979826	1	0	0	-1.45311	0.00928189	0.870514	0	0	-1.43995	0.00935567	0.471214	0	0	2	59814255	59814894	.	1	1	640	56.72
XLOC_012552	DCBLD1	discoidin, CUB and LCCL domain containing 1 [Source:HGNC Symbol;Acc:21479]	-0.408755	0.133545	1	0	0	-0.713078	0.00946768	0.870778	0	0	-0.304322	0.267831	1	0	0	3	62845958	62894456	-	15	4	5077	48.02
XLOC_021217	FAM189A2	family with sequence similarity 189, member A2 [Source:HGNC Symbol;Acc:24820]	0.222014	0.655187	1	0	0	1.27604	0.00950533	0.870778	0	0	1.05402	0.0299611	0.721531	0	0	Z	34532095	34557064	+	12	2	2574	48.06
XLOC_021077	NA	NA	1.18223	0.0347947	0.927914	0	0	1.4617	0.00951044	0.870778	0	0	0.279468	0.612462	1	0	0	Z	9736319	9768929	+	6	4	3544	42.83
XLOC_009465	PRDM16	PR domain-containing 16-like protein; PRDM16 [Source:UniProtKB/TrEMBL;Acc:G0WKJ7]	0.549331	0.326051	1	0	0	1.40603	0.00954084	0.870778	0	0	0.856699	0.100151	0.974622	0	0	21	1036825	1239991	-	16	1	8110	52.23
XLOC_017642	EP3	prostaglandin E2 receptor EP3 subtype [Source:RefSeq peptide;Acc:NP_001035558]	-1.03058	0.0594758	1	0	0	-1.43292	0.00972552	0.881716	0	0	-0.402349	0.463051	1	0	0	8	27999302	28010900	-	2	1	5043	53.86
XLOC_015960	SORCS3	Uncharacterized protein [Source:UniProtKB/TrEMBL;Acc:F1P3Q2]	-1.74477	0.0116212	0.696194	0	0	-1.76994	0.00991438	0.892885	0	0	-0.0251724	0.972017	1	0	0	6	23968010	24235717	+	27	1	7813	44.96
XLOC_000361	CARD10	caspase recruitment domain family, member 10 [Source:HGNC Symbol;Acc:16422]	-1.79696	0.00966696	0.662777	0	0	-1.79057	0.0100683	0.900779	0	0	0.00638968	0.99255	1	0	0	1	51083236	51095519	+	12	1	2414	60.56
XLOC_020697	ENSGALG00000028575		-1.19216	0.0310858	0.921967	0	0	-1.44471	0.0102268	0.901906	0	0	-0.252552	0.660237	1	0	0	JH376254.1	21	4798	-	10	1	1972	57.76
XLOC_015903	CPEB3	Uncharacterized protein [Source:UniProtKB/TrEMBL;Acc:E1BT34]	-0.152958	0.56801	1	0	0	0.688414	0.0102431	0.901906	0	0	0.841372	0.00173335	0.220298	0	0	6	20392889	20480686	+	11	6	7799	38.7
XLOC_020485	NA	NA	0.58255	0.241175	1	0	0	1.27157	0.0102798	0.901906	0	0	0.689016	0.153876	1	0	0	JH375749.1	2	1798	-	2	1	465	70.32
XLOC_017700	NA	NA	0.314915	0.40187	1	0	0	0.96916	0.0104759	0.907165	0	0	0.654244	0.0823831	0.944815	0	0	8	23205443	23205572	.	1	1	130	49.23
XLOC_021466	KIAA1161	Uncharacterized protein [Source:UniProtKB/TrEMBL;Acc:F1NB98]	-0.223813	0.514637	1	0	0	0.876903	0.0104932	0.907165	0	0	1.10072	0.00136362	0.195199	0	0	Z	7510223	7521902	-	2	2	5450	52.86
XLOC_021927	NA	NA	-1.62005	0.00618494	0.584091	0	0	-1.48103	0.0105399	0.907165	0	0	0.13902	0.822559	1	0	0	Z	15834601	15835705	.	1	1	1105	42.81
XLOC_016521	ENSGALG00000008803	Uncharacterized protein [Source:UniProtKB/TrEMBL;Acc:E1BTG5]	1.62271	0.0131578	0.705816	0	0	1.66826	0.0108956	0.93074	0	0	0.0455539	0.942485	1	0	0	7	13288817	13298620	+	6	4	6388	44.29
XLOC_021500	NA	NA	1.64431	0.102818	1	0	0	2.48968	0.0109507	0.93074	0	0	0.845366	0.305258	1	0	0	Z	9717396	9718912	-	2	2	279	49.46
XLOC_014617	DKK3	dickkopf-related protein 3 precursor [Source:RefSeq peptide;Acc:NP_990456]	-0.183935	0.623812	1	0	0	-0.988551	0.0110914	0.936847	0	0	-0.804616	0.038184	0.778787	0	0	5	7580064	7602970	+	7	3	2048	43.21
XLOC_002513	NA	NA	0.225807	0.865535	1	0	0	3.15085	0.0111995	0.940134	0	0	2.92505	0.0153045	0.581929	0	0	1	56508990	56509452	.	1	1	463	47.95
XLOC_007787	CYP51A1	lanosterol 14-alpha demethylase [Source:RefSeq peptide;Acc:NP_001041542]	-1.08075	0.0046688	0.510522	0	0	-0.96416	0.0114276	0.940311	0	0	0.116589	0.758221	1	0	0	2	22619125	22633995	-	13	2	3861	46.78
XLOC_010378	FDPS /// NUP210L	farnesyl diphosphate synthase [Source:HGNC Symbol;Acc:3631] /// nucleoporin 210kDa-like [Source:HGNC Symbol;Acc:29915]	-0.867805	0.00524615	0.540886	0	0	-0.784907	0.0114795	0.940311	0	0	0.0828979	0.788756	1	0	0	25	1346286	1369964	+	38	3	8552	56.85
XLOC_008693	NA	NA	0.379709	0.735263	1	0	0	2.45629	0.0115009	0.940311	0	0	2.07658	0.0280944	0.716802	0	0	2	96430817	96431223	.	1	1	407	35.63
XLOC_009235	NA	NA	-0.0290533	0.95895	1	0	0	1.32948	0.0115408	0.940311	0	0	1.35853	0.00978796	0.476301	0	0	20	801477	802214	.	1	1	738	50.68
XLOC_016530	SESTD1	Uncharacterized protein [Source:UniProtKB/TrEMBL;Acc:E1BTV4]	0.255609	0.31386	1	0	0	-0.652135	0.0115473	0.940311	0	0	-0.907744	0.000422998	0.103617	0	0	7	14533688	14570925	+	17	2	2739	40.93
XLOC_007279	NEDD9	Uncharacterized protein [Source:UniProtKB/TrEMBL;Acc:F1NW90]	0.0575923	0.859904	1	0	0	0.825174	0.0116901	0.94332	0	0	0.767581	0.0187799	0.623865	0	0	2	63131759	63199987	+	8	3	4761	45.05
XLOC_016488	AOX1	aldehyde oxidase [Source:RefSeq peptide;Acc:NP_001033781]	1.75224	0.00963925	0.662777	0	0	1.7035	0.0117549	0.94332	0	0	-0.0487387	0.940716	1	0	0	7	10696198	10733324	+	34	7	8031	40.97
XLOC_005450	C22orf39	chromosome 22 open reading frame 39 [Source:HGNC Symbol;Acc:27012]	-0.340705	0.333578	1	0	0	-0.913156	0.0118226	0.94332	0	0	-0.572451	0.114536	0.991401	0	0	15	656749	657344	-	3	1	389	75.84
XLOC_018731	NA	NA	-0.864229	0.00360458	0.471334	0	0	-0.745327	0.0118809	0.94332	0	0	0.118902	0.688229	1	0	0	AADN03012812.1	931	1298	.	1	1	368	45.65
XLOC_021929	NA	NA	-0.855804	0.210591	1	0	0	-1.85851	0.0119311	0.94332	0	0	-1.00271	0.187343	1	0	0	Z	15836692	15837615	.	1	1	924	40.58
XLOC_016677	FMNL2	formin-like 2 [Source:HGNC Symbol;Acc:18267]	-0.368568	0.128638	1	0	0	0.597626	0.0121696	0.956619	0	0	0.966194	5.86e-05	0.0346	0	0	7	34991281	35047209	+	26	5	5558	48.79
XLOC_001815	MYH15	myosin heavy chain, cardiac muscle isoform [Source:RefSeq peptide;Acc:NP_990097]	0.0715208	0.854293	1	0	0	-0.996138	0.0122655	0.95861	0	0	-1.06766	0.00718286	0.413155	0	0	1	86877623	86923778	-	34	7	13843	42.26
XLOC_022013	NA	NA	-0.390721	0.651574	1	0	0	-2.68256	0.0123865	0.962537	0	0	-2.29184	0.0333626	0.741332	0	0	Z	51854486	51854582	.	1	1	97	44.33
XLOC_021063	TAF1C	TATA box binding protein (TBP)-associated factor, RNA polymerase I, C, 110kDa [Source:HGNC Symbol;Acc:11534]	-0.834687	0.0589529	1	0	0	-1.12503	0.0124741	0.963835	0	0	-0.290341	0.52125	1	0	0	Z	8946962	8951057	+	15	1	2595	65.59
XLOC_004370	GLUR1/A	glutamate receptor 1 precursor [Source:RefSeq peptide;Acc:NP_001001774]	0.108687	0.841612	1	0	0	1.29156	0.0127772	0.968406	0	0	1.18287	0.0212708	0.642173	0	0	13	11638952	11648639	+	2	2	5941	45.83
XLOC_002927	gga-mir-1744 /// SEMA6D	gga-mir-1744 [Source:miRBase;Acc:MI0007483] /// sema domain, transmembrane domain (TM), and cytoplasmic domain, (semaphorin) 6D [Source:HGNC Symbol;Acc:16770]	-0.382953	0.1651	1	0	0	0.686981	0.0127861	0.968406	0	0	1.06993	0.000117821	0.0500703	1	0	10	9389363	9419500	+	16	10	8705	41.03
XLOC_012952	NA	NA	-1.30187	0.19568	1	0	0	-2.85209	0.0128052	0.968406	0	0	-1.55022	0.185957	1	0	0	3	64023150	64023212	.	1	1	63	47.62
XLOC_009361	NA	NA	-1.26058	0.0981974	1	0	0	-1.96456	0.0128181	0.968406	0	0	-0.703979	0.370226	1	0	0	21	3003172	3006466	+	2	1	1892	47.57
XLOC_004649	NA	NA	1.72765	0.0808307	1	0	0	2.44112	0.0129918	0.976111	0	0	0.713473	0.416543	1	0	0	13	325792	326540	.	1	1	749	57.01
XLOC_021475	NA	NA	-0.107228	0.763965	1	0	0	-0.903157	0.0132782	0.98795	0	0	-0.795929	0.0287754	0.721531	0	0	Z	8229141	8231936	-	4	1	1840	51.58
XLOC_003930	NA	NA	0.427611	0.509794	1	0	0	1.58577	0.0132947	0.98795	0	0	1.15816	0.0648811	0.895755	0	0	12	10892213	10905841	+	2	1	650	50.62
XLOC_018505	NA	NA	-0.44883	0.232697	1	0	0	-0.948103	0.0136512	1	0	0	-0.499273	0.193705	1	0	0	AADN03010855.1	3	664	.	1	1	662	65.11
XLOC_012720	KRTCAP3	Uncharacterized protein [Source:UniProtKB/TrEMBL;Acc:E1BVS8]	-0.0118745	0.962152	1	0	0	0.61341	0.0137919	1	0	0	0.625284	0.0117225	0.515904	0	0	3	104057388	104059799	-	6	1	1116	64.43
XLOC_014099	PDGFRL	platelet-derived growth factor receptor-like [Source:HGNC Symbol;Acc:8805]	1.21946	0.0336035	0.925048	0	0	1.40354	0.0138818	1	0	0	0.184075	0.72532	1	0	0	4	62611321	62630264	-	6	1	1125	45.96
XLOC_021961	NA	NA	0.235703	0.535872	1	0	0	0.939433	0.0138911	1	0	0	0.703731	0.0633404	0.891603	0	0	Z	27795423	27795477	.	1	1	55	41.82
XLOC_016112	PPA1	Uncharacterized protein [Source:UniProtKB/TrEMBL;Acc:F1NT28]	-0.168931	0.581797	1	0	0	-0.758477	0.0139629	1	0	0	-0.589547	0.0554923	0.85219	0	0	6	11077457	11085762	-	11	1	1259	52.26
XLOC_007238	ADCY1 /// ENSGALG00000012435	Uncharacterized protein [Source:UniProtKB/TrEMBL;Acc:F1NDI5] /// NA	0.957329	0.051057	1	0	0	1.21202	0.0139641	1	0	0	0.254689	0.599573	1	0	0	2	54794233	54986639	+	24	5	6950	41.19
XLOC_020261	ENSGALG00000013482		1.93633	0.00912982	0.658117	0	0	1.82091	0.0140916	1	0	0	-0.115416	0.869548	1	0	0	JH375523.1	34734	38788	-	7	1	1140	53.86
XLOC_015648	NA	NA	1.0535	0.0654043	1	0	0	1.39477	0.0145967	1	0	0	0.341276	0.535856	1	0	0	5	27578825	27579016	.	1	1	190	75.26
XLOC_010950	FKBP10	FK506 binding protein 10, 65 kDa [Source:HGNC Symbol;Acc:18169]	0.260523	0.357905	1	0	0	-0.711819	0.0146475	1	0	0	-0.972343	0.000787936	0.137374	0	0	27	4679153	4686458	+	10	2	4348	62.01
XLOC_008622	NA	NA	-1.97544	0.00230141	0.40529	0	0	-1.58262	0.0147325	1	0	0	0.392815	0.548412	1	0	0	2	62113584	62114002	.	1	1	419	79.71
XLOC_001804	ABI3BP	ABI family, member 3 (NESH) binding protein [Source:HGNC Symbol;Acc:17265]	2.80697	0.00799645	0.62372	0	0	2.56436	0.0148322	1	0	0	-0.242611	0.794048	1	0	0	1	84389704	84521596	-	54	1	4650	43.91
XLOC_004972	ENSGALG00000003615	Uncharacterized protein [Source:UniProtKB/TrEMBL;Acc:E1C5E6]	-1.21296	0.119175	1	0	0	-1.96855	0.0149785	1	0	0	-0.755586	0.362003	1	0	0	14	1589935	1592226	-	3	1	716	50.98
XLOC_008694	NA	NA	-0.983512	0.382856	1	0	0	2.22077	0.015008	1	0	0	3.20428	0.0013476	0.195199	0	0	2	96431309	96431715	.	1	1	407	38.57
XLOC_021790	RASGRF2	Ras protein-specific guanine nucleotide-releasing factor 2 [Source:HGNC Symbol;Acc:9876]	0.957832	0.261782	1	0	0	1.95276	0.0152853	1	0	0	0.994928	0.166625	1	0	0	Z	63601953	63729018	-	27	1	8307	41.58
XLOC_007110	SNX10	sorting nexin-10 [Source:RefSeq peptide;Acc:NP_001026157]	0.0891508	0.760974	1	0	0	-0.724281	0.0154204	1	0	0	-0.813432	0.00626691	0.38915	0	0	2	32350696	32384129	+	8	2	3118	44.1
XLOC_014989	RTN1	reticulon-1 [Source:RefSeq peptide;Acc:NP_001001466]	-0.167143	0.876716	1	0	0	-2.8875	0.0156442	1	0	0	-2.72036	0.0222008	0.650666	0	0	5	54592267	54688712	+	10	2	3791	51.31
XLOC_017268	CMPK1	UMP-CMP kinase [Source:UniProtKB/Swiss-Prot;Acc:Q5ZKE7]	-0.14983	0.52009	1	0	0	-0.565443	0.0157053	1	0	0	-0.415613	0.0753678	0.926697	0	0	8	20839282	20851962	+	7	2	3280	40.12
XLOC_012906	NA	NA	0.366856	0.587411	1	0	0	1.5607	0.0157876	1	0	0	1.19385	0.0557097	0.85219	0	0	3	42832019	42832086	.	1	1	68	47.06
XLOC_009182	ENSGALG00000028957		-1.13585	0.0150003	0.736826	0	0	-1.12994	0.0157938	1	0	0	0.00591029	0.989934	1	0	0	20	10844862	10847572	-	2	1	1541	60.67
XLOC_019526	NA	NA	1.47632	0.0481583	0.986303	0	0	1.79076	0.0159074	1	0	0	0.314449	0.637157	1	0	0	AADN03021057.1	2271	2652	-	2	1	196	61.73
XLOC_011621	SLC3A1	Uncharacterized protein [Source:UniProtKB/TrEMBL;Acc:E1C011]	-0.136435	0.671523	1	0	0	0.777017	0.0159398	1	0	0	0.913452	0.00468807	0.350354	0	0	3	24827587	24843246	+	9	6	4881	41.26
XLOC_014585	NELL1	NEL-like 1 (chicken) [Source:HGNC Symbol;Acc:7750]	0.883967	0.0685109	1	0	0	1.1587	0.0162124	1	0	0	0.274732	0.551975	1	0	0	5	2243250	2526700	+	20	4	11311	37.87
XLOC_005057	GGA.46369	Uncharacterized protein [Source:UniProtKB/TrEMBL;Acc:F1NPR5]	-0.379378	0.0684579	1	0	0	-0.502909	0.0163022	1	0	0	-0.12353	0.555428	1	0	0	14	6889933	6898661	-	22	1	3677	61.08
XLOC_005092	PMM2	phosphomannomutase 2 [Source:RefSeq peptide;Acc:NP_001026639]	-0.258105	0.272048	1	0	0	-0.566473	0.0163819	1	0	0	-0.308368	0.190583	1	0	0	14	10045966	10054196	-	10	2	2140	40.61
XLOC_020120	ENSGALG00000026145		0.0785882	0.91669	1	0	0	-1.90018	0.0164791	1	0	0	-1.97877	0.012499	0.53117	0	0	JH375199.1	13917	14490	-	2	1	448	68.3
XLOC_013260	SC4MOL	methylsterol monooxygenase 1 [Source:RefSeq peptide;Acc:NP_001006438]	-1.45037	0.00204807	0.374153	0	0	-1.11912	0.0164825	1	0	0	0.331242	0.473061	1	0	0	4	23326894	23333143	+	6	1	1753	38.96
XLOC_020272	TOMM40L	translocase of outer mitochondrial membrane 40 homolog (yeast)-like [Source:HGNC Symbol;Acc:25756]	1.07384	0.00776187	0.620904	0	0	0.963174	0.0167121	1	0	0	-0.110664	0.781446	1	0	0	JH375544.1	1171	2283	-	3	1	762	65.09
XLOC_014651	TMEM86A	Uncharacterized protein [Source:UniProtKB/TrEMBL;Acc:F1P462]	-0.377917	0.316165	1	0	0	0.907581	0.0167482	1	0	0	1.2855	0.000775545	0.136969	1	0	5	12010260	12036780	+	4	2	6736	45.13
XLOC_019749	NA	NA	2.50592	0.00870227	0.652571	0	0	2.29644	0.0168154	1	0	0	-0.209478	0.786102	1	0	0	AADN03023702.1	93	724	.	1	1	632	47.15
XLOC_012145	FANCL	E3 ubiquitin-protein ligase FANCL [Source:RefSeq peptide;Acc:NP_001029113]	1.03548	0.0637905	1	0	0	1.3394	0.0168587	1	0	0	0.303917	0.574219	1	0	0	3	900717	929281	-	15	2	1904	42.33
XLOC_019387	NA	NA	0.585429	0.562864	1	0	0	2.46925	0.0168814	1	0	0	1.88382	0.0604756	0.880965	0	0	AADN03019374.1	609	1080	.	1	1	472	61.02
XLOC_015351	NA	NA	-0.792209	0.45895	1	0	0	-2.98445	0.0169719	1	0	0	-2.19224	0.0804812	0.943503	0	0	5	36534933	36552155	-	2	1	415	43.37
XLOC_004263	CXXC5	Uncharacterized protein [Source:UniProtKB/TrEMBL;Acc:F1NCW6]	0.349918	0.171884	1	0	0	-0.622149	0.0171778	1	0	0	-0.972067	0.000189204	0.0659739	0	0	13	496480	503150	+	2	1	2667	48.22
XLOC_005606	NA	NA	-0.37331	0.716349	1	0	0	-2.62209	0.0172024	1	0	0	-2.24878	0.0385951	0.778787	0	0	15	10001557	10002000	-	2	1	368	73.37
XLOC_002105	CLDN10	Uncharacterized protein [Source:UniProtKB/TrEMBL;Acc:E1C926]	-1.51695	0.0576823	1	0	0	-1.94071	0.0172205	1	0	0	-0.423753	0.610588	1	0	0	1	145266284	145279564	-	5	1	687	50.95
XLOC_010698	KCNA3	potassium voltage-gated channel subfamily A member 3 [Source:RefSeq peptide;Acc:NP_001025549]	0.295628	0.442862	1	0	0	0.908725	0.0175935	1	0	0	0.613097	0.103883	0.984188	0	0	26	1435026	1436588	-	1	1	1563	59.56
XLOC_016657	ACMSD /// CCNT2	Uncharacterized protein [Source:UniProtKB/TrEMBL;Acc:F1NEK9] /// cyclin T2 [Source:HGNC Symbol;Acc:1600]	-0.236426	0.498887	1	0	0	-0.834262	0.0178202	1	0	0	-0.597837	0.0884884	0.958848	0	0	7	29936747	29988653	+	19	11	31349	40.67
XLOC_016031	ALDH18A1	aldehyde dehydrogenase 18 family, member A1 [Source:HGNC Symbol;Acc:9722]	-0.769147	0.0557162	1	0	0	-0.954888	0.0179336	1	0	0	-0.185741	0.642647	1	0	0	6	34861380	34898683	+	18	6	4796	45.33
XLOC_004501	ODZ2	teneurin-2 isoform 1 [Source:RefSeq peptide;Acc:NP_989428]	0.395283	0.542907	1	0	0	1.55877	0.0179985	1	0	0	1.16349	0.0727853	0.916489	0	0	13	4187413	4738485	-	31	3	12718	48.07
XLOC_012326	ABCG5	ATP-binding cassette, sub-family G (WHITE), member 5 [Source:HGNC Symbol;Acc:13886]	1.46347	0.000138689	0.107454	1	0	0.89941	0.0180558	1	0	0	-0.564062	0.133759	1	0	0	3	24567546	24588926	-	14	6	7302	40.39
XLOC_001747	TRBC2	T cell receptor beta constant 2 [Source:HGNC Symbol;Acc:12157]	-0.687003	0.0732373	1	0	0	-0.913392	0.0182759	1	0	0	-0.226389	0.560934	1	0	0	1	77558693	77575550	-	8	4	1315	40.15
XLOC_013683	ENSGALG00000004169	Uncharacterized protein [Source:UniProtKB/TrEMBL;Acc:E1BU38]	-0.188212	0.477494	1	0	0	-0.6271	0.0184748	1	0	0	-0.438888	0.0985571	0.973008	0	0	4	1273806	1311561	-	24	12	8463	44.22
XLOC_005239	SDF2L1	Uncharacterized protein [Source:UniProtKB/TrEMBL;Acc:Q5ZIB0]	-0.299033	0.423417	1	0	0	-0.885404	0.0186439	1	0	0	-0.58637	0.117667	0.991401	0	0	15	374356	382237	+	3	2	5414	39.34
XLOC_008339	TMEM64	transmembrane protein 64 [Source:HGNC Symbol;Acc:25441]	-0.274242	0.463816	1	0	0	-0.890219	0.0189244	1	0	0	-0.615977	0.103675	0.984188	0	0	2	124388217	124400813	-	3	2	3652	47.26
XLOC_019876	NA	NA	0.0115063	0.978721	1	0	0	-1.04014	0.0190437	1	0	0	-1.05165	0.0172124	0.601725	0	0	AADN03025093.1	144	374	.	1	1	231	59.31
XLOC_002686	NA	NA	0.179276	0.673131	1	0	0	0.997694	0.0190708	1	0	0	0.818418	0.0527087	0.846457	0	0	1	123274186	123274367	.	1	1	182	55.49
XLOC_004248	NA	NA	-0.270653	0.42593	1	0	0	-0.819665	0.0190832	1	0	0	-0.549012	0.115407	0.991401	0	0	12	11627184	11627692	.	1	1	507	65.09
XLOC_011363	NA	NA	-0.895474	0.100966	1	0	0	-1.29579	0.01916	1	0	0	-0.400314	0.469757	1	0	0	28	3118016	3118635	-	2	1	179	65.92
XLOC_018918	NA	NA	0.390465	0.25654	1	0	0	0.804995	0.0192828	1	0	0	0.41453	0.220233	1	0	0	AADN03014760.1	4534	10264	+	9	1	1305	61.92
XLOC_003751	NA	NA	-1.49131	0.00398777	0.480326	0	0	-1.20408	0.0193649	1	0	0	0.287236	0.575609	1	0	0	11	1059314	1059391	.	1	1	78	61.54
XLOC_013192	TRPC5	Uncharacterized protein [Source:UniProtKB/TrEMBL;Acc:E1C452]	-1.6406	0.117991	1	0	0	-2.72096	0.0195905	1	0	0	-1.08035	0.376104	1	0	0	4	13010482	13100267	+	11	1	3290	49.36
XLOC_006613	DOC2B	double C2-like domains, beta [Source:HGNC Symbol;Acc:2986]	-0.796329	0.0611403	1	0	0	-0.996355	0.0196611	1	0	0	-0.200026	0.637014	1	0	0	19	6996997	7050079	+	34	13	11355	56.48
XLOC_003480	BCMO1	Beta,beta-carotene 15,15'-monooxygenase [Source:UniProtKB/Swiss-Prot;Acc:Q9I993]	0.0949522	0.697539	1	0	0	0.568599	0.0198496	1	0	0	0.473647	0.0516861	0.84278	0	0	11	14922752	14937247	+	12	2	3745	41.17
XLOC_001605	NA	NA	-0.130202	0.560851	1	0	0	-0.523966	0.0199908	1	0	0	-0.393764	0.0800353	0.942159	0	0	1	58549968	58557448	-	3	1	1923	43.63
XLOC_005605	ENSGALG00000025972		-1.1336	0.0385333	0.963801	0	0	-1.28815	0.0200641	1	0	0	-0.154551	0.779699	1	0	0	15	9990009	9993081	-	5	2	2446	63.86
XLOC_004653	NA	NA	0.155958	0.651294	1	0	0	0.802631	0.0202313	1	0	0	0.646673	0.0600376	0.880965	0	0	13	1632499	1632714	.	1	1	216	46.3
XLOC_002070	PROZ	Uncharacterized protein [Source:UniProtKB/TrEMBL;Acc:E1BT71]	-0.0381411	0.929046	1	0	0	1.00337	0.020354	1	0	0	1.04151	0.0161247	0.590355	0	0	1	136901590	136921675	-	11	7	10357	44.39
XLOC_019341	NA	NA	-0.669232	0.141831	1	0	0	1.02301	0.0205151	1	0	0	1.69224	0.000168688	0.0619996	1	0	AADN03019034.1	17	778	+	2	1	602	59.97
XLOC_011888	C6ORF186	Uncharacterized protein [Source:UniProtKB/TrEMBL;Acc:E1C9C0]	0.685388	0.405469	1	0	0	-2.10768	0.0206469	1	0	0	-2.79307	0.00203566	0.244982	0	0	3	65985390	66029579	+	5	1	1272	61.64
XLOC_007154	ANO10	anoctamin 10 [Source:HGNC Symbol;Acc:25519]	-0.394208	0.341922	1	0	0	-0.982816	0.0207429	1	0	0	-0.588607	0.166775	1	0	0	2	41480494	41596662	+	13	2	3662	42.9
XLOC_009833	IFI27L2	interferon alpha-inducible protein 27-like protein 2 [Source:RefSeq peptide;Acc:NP_001002856]	-0.208954	0.59978	1	0	0	-0.929931	0.0207708	1	0	0	-0.720977	0.0720379	0.911296	0	0	23	4295102	4296014	+	3	1	489	64.42
XLOC_019501	NA	NA	-0.857832	0.166801	1	0	0	-1.48136	0.0209679	1	0	0	-0.623531	0.332453	1	0	0	AADN03020860.1	283	608	.	1	1	326	56.75
XLOC_004693	NA	NA	0.464048	0.580661	1	0	0	1.86056	0.0210773	1	0	0	1.39651	0.0745621	0.921189	0	0	13	13314978	13315900	.	1	1	923	49.19
XLOC_009096	WISP2	WNT1 inducible signaling pathway protein 2 [Source:HGNC Symbol;Acc:12770] // Uncharacterized protein [Source:UniProtKB/TrEMBL;Acc:E1BQH4]	0.203663	0.776808	1	0	0	-1.75642	0.0211098	1	0	0	-1.96009	0.00990315	0.476301	0	0	20	5686337	5690326	-	5	2	1600	64.56
XLOC_002707	NA	NA	-2.90837	0.021131	0.829032	0	0	-2.90837	0.021131	1	0	0	0	1	1	0	0	1	143788283	143788764	.	1	1	482	58.09
XLOC_004365	C5orf4 /// NA	chromosome 5 open reading frame 4 [Source:HGNC Symbol;Acc:1334] /// NA	0.261035	0.338712	1	0	0	0.626843	0.0211896	1	0	0	0.365808	0.172234	1	0	0	13	11359541	11379304	+	12	5	10305	50.23
XLOC_007620	SQLE	squalene monooxygenase [Source:RefSeq peptide;Acc:NP_001181856]	-1.4505	0.00344078	0.467912	0	0	-1.13373	0.0212225	1	0	0	0.316773	0.515373	1	0	0	2	138265038	138280094	+	11	2	3495	48.41
XLOC_004309	IL-12B	interleukin-12 subunit beta precursor [Source:RefSeq peptide;Acc:NP_998736]	0.147008	0.746987	1	0	0	1.04117	0.021278	1	0	0	0.894165	0.0452897	0.812315	0	0	13	7490230	7500444	+	8	3	3397	39.8
XLOC_004903	ENSGALG00000029027 /// SEPT12	/// Uncharacterized protein [Source:UniProtKB/TrEMBL;Acc:E1BTA6]	1.15552	0.0125629	0.705816	0	0	1.0719	0.0213156	1	0	0	-0.0836159	0.852465	1	0	0	14	13053797	13063540	+	12	3	3693	67.72
XLOC_012116	GAL2	Gallinacin-2 [Source:UniProtKB/Swiss-Prot;Acc:P46158]	1.10098	0.0513268	1	0	0	-1.36469	0.021432	1	0	0	-2.46567	3.9e-05	0.0244911	-1	-1	3	107079784	107082273	+	4	2	457	47.26
XLOC_005050	HEXDC	hexosaminidase (glycosyl hydrolase family 20, catalytic domain) containing [Source:HGNC Symbol;Acc:26307] // Uncharacterized protein [Source:UniProtKB/TrEMBL;Acc:F1NB63]	0.949829	0.201266	1	0	0	1.68905	0.0215946	1	0	0	0.739224	0.290449	1	0	0	14	6469558	6472470	-	12	1	1592	58.61
XLOC_000411	SVOPL	SVOP-like [Source:HGNC Symbol;Acc:27034]	0.0145239	0.963949	1	0	0	0.734078	0.0218352	1	0	0	0.719554	0.0242637	0.670596	0	0	1	56510481	56527959	+	16	5	2499	50.06
XLOC_007959	MYRIP	Uncharacterized protein [Source:UniProtKB/TrEMBL;Acc:F1NJW5]	-0.337076	0.561708	1	0	0	-1.3762	0.0223582	1	0	0	-1.03912	0.0843419	0.953421	0	0	2	44581228	44626570	-	16	2	2938	46.09
XLOC_010911	HOXB4	homeobox protein Hox-B4 [Source:RefSeq peptide;Acc:NP_990624]	0.637593	0.191823	1	0	0	1.10866	0.0224899	1	0	0	0.471062	0.313205	1	0	0	27	3621382	3626317	+	2	2	699	55.08
XLOC_018475	NA	NA	-0.122199	0.833656	1	0	0	1.31557	0.0224974	1	0	0	1.43776	0.0129256	0.535901	0	0	AADN03010736.1	838	1215	.	1	1	378	49.21
XLOC_021187	VLDLR	very low density lipoprotein receptor [Source:HGNC Symbol;Acc:12698]	0.630159	0.11194	1	0	0	0.906103	0.0225094	1	0	0	0.275944	0.478735	1	0	0	Z	26415507	26431142	+	19	2	4242	49.74
XLOC_011957	IBTK	inhibitor of Bruton agammaglobulinemia tyrosine kinase [Source:HGNC Symbol;Acc:17853]	-0.446834	0.0545778	1	0	0	-0.530736	0.0226156	1	0	0	-0.0839018	0.718043	1	0	0	3	77659755	77717628	+	30	4	9265	39.83
XLOC_002383	NA	NA	-0.68175	0.455493	1	0	0	-2.32605	0.0227855	1	0	0	-1.6443	0.112845	0.991401	0	0	1	13548161	13548749	.	1	1	589	40.24
XLOC_003931	SLC6A6 /// NA	sodium- and chloride-dependent taurine transporter [Source:RefSeq peptide;Acc:NP_001025771] /// NA	-0.395387	0.236093	1	0	0	0.761907	0.0228139	1	0	0	1.15729	0.000599634	0.129488	1	0	12	10907537	10996964	+	19	15	9901	45.68
XLOC_015567	NA	NA	0.424449	0.56439	1	0	0	1.59231	0.0229349	1	0	0	1.16786	0.0821754	0.944815	0	0	5	2534603	2535613	.	1	2	1011	37.09
XLOC_020526	NA	NA	0.654063	0.254741	1	0	0	-1.45278	0.023134	1	0	0	-2.10684	0.000727151	0.133629	-1	0	JH375821.1	3076	4098	-	2	1	789	57.41
XLOC_005730	B-G	MHC B-G antigen isoform 2 precursor [Source:RefSeq peptide;Acc:NP_001025841] // Uncharacterized protein [Source:UniProtKB/TrEMBL;Acc:H9KYP6] // Uncharacterized protein [Source:UniProtKB/TrEMBL;Acc:H9L028]	0.787131	0.145586	1	0	0	1.22338	0.0232216	1	0	0	0.436244	0.39967	1	0	0	16	335307	346680	-	29	4	1850	51.41
XLOC_019043	NA	NA	-0.449411	0.369126	1	0	0	-1.16619	0.0234166	1	0	0	-0.716776	0.162663	1	0	0	AADN03016068.1	139	1002	.	1	1	864	67.82
XLOC_004729	TXNDC11	Uncharacterized protein [Source:UniProtKB/TrEMBL;Acc:E1C358]	-0.0240119	0.946814	1	0	0	-0.822668	0.0234364	1	0	0	-0.798656	0.027704	0.713535	0	0	14	886683	907546	+	11	4	5304	41.61
XLOC_018611	NA	NA	0.592777	0.164093	1	0	0	0.965783	0.0236255	1	0	0	0.373006	0.369378	1	0	0	AADN03011647.1	3806	3964	.	1	1	159	65.41
XLOC_015094	NELL1 /// NA	NEL-like 1 (chicken) [Source:HGNC Symbol;Acc:7750] /// NA	0.693653	0.0352445	0.93247	0	0	0.745471	0.0237238	1	0	0	0.0518183	0.873395	1	0	0	5	2502331	2631683	-	11	11	11907	37.69
XLOC_013191	AMOT	Uncharacterized protein [Source:UniProtKB/TrEMBL;Acc:E1C5Z2]	-0.0562946	0.814312	1	0	0	0.539164	0.0237472	1	0	0	0.595459	0.0123613	0.528621	0	0	4	12913182	12975993	+	14	5	8254	49.65
XLOC_004102	CHDH	Choline dehydrogenase [Source:UniProtKB/TrEMBL;Acc:E1C003]	-0.0126266	0.964992	1	0	0	0.649412	0.0237722	1	0	0	0.662038	0.0209612	0.639526	0	0	12	7206945	7220366	-	8	1	3550	39.66
XLOC_006629	MED13	Uncharacterized protein [Source:UniProtKB/TrEMBL;Acc:F1P413]	-0.304054	0.238148	1	0	0	0.582624	0.0238496	1	0	0	0.886678	0.000618922	0.129488	0	0	19	7416835	7465479	+	30	4	9387	44.06
XLOC_006568	SARM1	Uncharacterized protein [Source:UniProtKB/TrEMBL;Acc:E1C797]	0.0199867	0.971585	1	0	0	-1.29976	0.0239985	1	0	0	-1.31975	0.0217612	0.644224	0	0	19	5646047	5652951	+	9	4	4470	56.26
XLOC_001855	HSPA13	heat shock 70 kDa protein 13 precursor [Source:RefSeq peptide;Acc:NP_001025964]	0.234631	0.530844	1	0	0	-0.851304	0.0242199	1	0	0	-1.08593	0.00416754	0.331429	0	0	1	97411085	97418694	-	5	1	4194	38.82
XLOC_002310	THRSP	thyroid hormone responsive [Source:RefSeq peptide;Acc:NP_998742] // Thyroid hormone responsive spot 14 beta 1 [Source:UniProtKB/TrEMBL;Acc:Q6Q125]	-0.0946348	0.925469	1	0	0	-2.44616	0.0246008	1	0	0	-2.35153	0.0296848	0.721531	0	0	1	192066183	192066590	-	1	2	408	72.79
XLOC_009459	AJAP1	adherens junctions associated protein 1 [Source:HGNC Symbol;Acc:30801]	0.815686	0.347718	1	0	0	-2.04722	0.0246602	1	0	0	-2.86291	0.00208991	0.249304	0	0	21	810690	856485	-	8	4	1949	60.6
XLOC_021078	TARS	threonyl-tRNA synthetase, cytoplasmic [Source:RefSeq peptide;Acc:NP_001026618]	0.133183	0.578885	1	0	0	-0.541691	0.0248115	1	0	0	-0.674874	0.0051935	0.361143	0	0	Z	9961226	9975739	+	19	1	2463	42.39
XLOC_004593	ENSGALG00000021275 /// MAML1	/// Uncharacterized protein [Source:UniProtKB/TrEMBL;Acc:E1C8P4]	0.107802	0.644753	1	0	0	0.524964	0.0248312	1	0	0	0.417162	0.0736744	0.919173	0	0	13	12827533	12855551	-	7	12	12439	48.97
XLOC_014460	NA	NA	1.18103	0.00845671	0.641789	0	0	1.01368	0.0250358	1	0	0	-0.167347	0.691375	1	0	0	4	51199741	51200474	.	1	1	734	51.36
XLOC_017261	LURAP1	leucine rich adaptor protein 1 [Source:HGNC Symbol;Acc:32327]	0.864783	0.00919496	0.658117	0	0	0.748524	0.0251907	1	0	0	-0.116259	0.718748	1	0	0	8	20411939	20416394	+	2	2	1927	61.81
XLOC_012890	NA	NA	-1.17389	0.102063	1	0	0	-1.63573	0.0252514	1	0	0	-0.461836	0.528194	1	0	0	3	39154822	39156489	.	1	1	1668	45.68
XLOC_001479	H2A-VII	Histone H2A-IV [Source:UniProtKB/Swiss-Prot;Acc:P02263]	-0.407173	0.167449	1	0	0	0.657731	0.0257342	1	0	0	1.0649	0.000336897	0.0898325	1	0	1	48009070	48010851	-	1	2	1782	57.91
XLOC_009506	CTNNBIP1	Uncharacterized protein [Source:UniProtKB/TrEMBL;Acc:E1C0Q1]	-0.228555	0.315002	1	0	0	-0.510874	0.0257361	1	0	0	-0.282319	0.2171	1	0	0	21	3541011	3559591	-	6	2	3800	41.37
XLOC_013769	KLHL4	Uncharacterized protein [Source:UniProtKB/TrEMBL;Acc:F1NIN1]	-0.367246	0.214834	1	0	0	-0.667288	0.0257619	1	0	0	-0.300043	0.317963	1	0	0	4	8058003	8091302	-	11	1	3715	39.65
XLOC_017430	SOAT1	sterol O-acyltransferase 1 [Source:HGNC Symbol;Acc:11177]	0.405469	0.0439596	0.966873	0	0	0.448673	0.025893	1	0	0	0.0432045	0.828523	1	0	0	8	6145926	6172666	-	16	3	5493	44.58
XLOC_015863	TMEM150A	transmembrane protein 150A [Source:HGNC Symbol;Acc:24677]	-0.0528788	0.905865	1	0	0	-1.02523	0.0260591	1	0	0	-0.972351	0.0338068	0.74512	0	0	6	16480791	16485219	+	7	2	1414	62.52
XLOC_003446	SLC7A10	Uncharacterized protein [Source:UniProtKB/TrEMBL;Acc:F1NHE4]	-0.50593	0.308196	1	0	0	1.05612	0.0262101	1	0	0	1.56205	0.00130531	0.195066	0	0	11	9602345	9606528	+	2	1	2639	45.24
XLOC_021270	NA	NA	0.631409	0.386868	1	0	0	1.59599	0.0262923	1	0	0	0.964578	0.162236	1	0	0	Z	47099689	47111716	+	6	2	952	38.13
XLOC_017392	FASLG	Fas ligand (TNF superfamily, member 6) [Source:RefSeq peptide;Acc:NP_001026730]	-0.710924	0.286158	1	0	0	-1.56681	0.0264439	1	0	0	-0.855887	0.232526	1	0	0	8	4448300	4451316	-	4	1	823	52.86
XLOC_004022	NA	NA	0.0348364	0.936925	1	0	0	-1.00591	0.0265369	1	0	0	-1.04074	0.0209555	0.639526	0	0	12	1419006	1419693	-	2	1	614	69.71
XLOC_016163	2015-03-08	membrane-associated ring finger (C3HC4) 8, E3 ubiquitin protein ligase [Source:HGNC Symbol;Acc:23356]	0.125083	0.564429	1	0	0	0.480499	0.0266762	1	0	0	0.355416	0.0996056	0.974622	0	0	6	17207218	17295313	-	10	3	6281	43.29
XLOC_019923	NA	NA	-1.99464	0.0345634	0.927914	0	0	-2.04878	0.0267009	1	0	0	-0.0541432	0.953882	1	0	0	AADN03025653.1	489	960	.	1	1	472	61.02
XLOC_016444	RAB17	Uncharacterized protein [Source:UniProtKB/TrEMBL;Acc:E1C6J7]	0.024601	0.928076	1	0	0	0.597446	0.0267998	1	0	0	0.572845	0.0322168	0.730898	0	0	7	4713737	4719332	+	6	3	1656	55.13
XLOC_002559	NA	NA	0.799867	0.366212	1	0	0	1.88557	0.0268256	1	0	0	1.0857	0.183875	1	0	0	1	75529163	75530097	.	1	1	935	40.53
XLOC_017085	KCNT2	potassium channel, subfamily T, member 2 [Source:HGNC Symbol;Acc:18866]	-0.0309895	0.893303	1	0	0	-0.517427	0.026925	1	0	0	-0.486437	0.0368842	0.769307	0	0	8	2684298	2793726	+	30	3	6618	42.78
XLOC_011618	ABCG8	Uncharacterized protein [Source:UniProtKB/TrEMBL;Acc:F1NGV3]	1.32162	0.00157861	0.33027	0	0	0.917796	0.0274153	1	0	0	-0.403822	0.32334	1	0	0	3	24585792	24598091	+	14	1	2325	46.75
XLOC_015596	NA	NA	-0.612905	0.243108	1	0	0	1.10257	0.0274995	1	0	0	1.71547	0.000911456	0.153023	1	0	5	12001170	12002729	.	1	1	1560	43.33
XLOC_019626	NA	NA	-0.315694	0.579762	1	0	0	-1.32465	0.0275655	1	0	0	-1.00896	0.0951551	0.968555	0	0	AADN03022212.1	6224	7617	+	2	1	864	49.65
XLOC_015765	NA	NA	-1.33562	0.0245801	0.852559	0	0	-1.30799	0.0276154	1	0	0	0.0276302	0.962452	1	0	0	6	4011677	4020436	+	2	1	6684	40.48
XLOC_009915	NR0B2	nuclear receptor subfamily 0 group B member 2 [Source:RefSeq peptide;Acc:NP_001026064]	0.253851	0.302839	1	0	0	0.542885	0.027737	1	0	0	0.289034	0.238886	1	0	0	23	1806942	1809396	-	2	1	2023	51.8
XLOC_014076	GGA.45581	Uncharacterized protein [Source:UniProtKB/TrEMBL;Acc:F1NI80]	0.0137264	0.968629	1	0	0	0.771986	0.0278806	1	0	0	0.75826	0.0307472	0.726778	0	0	4	59590811	59604965	-	9	2	5979	46.66
XLOC_013335	SLC20A2	sodium-dependent phosphate transporter 2 [Source:RefSeq peptide;Acc:NP_001026304]	-0.255916	0.265974	1	0	0	0.505509	0.0279238	1	0	0	0.761424	0.000968637	0.154971	0	0	4	33615423	33672961	+	15	6	6030	44.39
XLOC_015395	DIO2	Iodothyronine deiodinase [Source:UniProtKB/TrEMBL;Acc:F1NLH7]	-0.628254	0.394634	1	0	0	1.65526	0.0280919	1	0	0	2.28352	0.00301637	0.288926	0	0	5	39821571	39838359	-	2	2	5978	38.61
XLOC_010373	CKS1B	CDC28 protein kinase regulatory subunit 1B [Source:RefSeq peptide;Acc:NP_001106277]	0.614175	0.180147	1	0	0	-1.03931	0.0283171	1	0	0	-1.65349	0.000472951	0.110891	-1	0	25	1283199	1283700	+	2	1	423	61.47
XLOC_011737	THBS2	Thrombospondin-2 [Source:UniProtKB/Swiss-Prot;Acc:P35440]	1.00237	0.0804966	1	0	0	1.25241	0.0288837	1	0	0	0.250039	0.647471	1	0	0	3	40680694	40713177	+	22	1	4636	46.1
XLOC_020601	NA	NA	-0.671056	0.430775	1	0	0	-2.0141	0.0289911	1	0	0	-1.34305	0.145303	1	0	0	JH376043.1	172	745	+	4	1	120	56.67
XLOC_016995	NA	NA	1.58324	0.103242	1	0	0	2.11442	0.0291466	1	0	0	0.531174	0.52847	1	0	0	7	10534734	10535140	.	1	1	407	43.24
XLOC_014053	METTL14	Methyltransferase-like protein 14 [Source:UniProtKB/Swiss-Prot;Acc:Q5ZK35]	-0.0703053	0.783181	1	0	0	-0.564467	0.0293089	1	0	0	-0.494162	0.0557753	0.852234	0	0	4	54393073	54417931	-	12	3	3112	45.66
XLOC_006070	HSPA5	78 kDa glucose-regulated protein [Source:UniProtKB/Swiss-Prot;Acc:Q90593]	0.231332	0.599224	1	0	0	-0.96774	0.0293127	1	0	0	-1.19907	0.00720036	0.413155	0	0	17	9591840	9595978	-	6	3	3167	46.01
XLOC_003496	MTHFSD	Uncharacterized protein [Source:UniProtKB/TrEMBL;Acc:E1C7K5]	-0.193072	0.546546	1	0	0	0.682166	0.0293813	1	0	0	0.875238	0.00524092	0.361143	0	0	11	16833440	16847520	+	9	2	1573	47.74
XLOC_009897	PKIB	Uncharacterized protein [Source:UniProtKB/TrEMBL;Acc:F1NVW9] // protein kinase (cAMP-dependent, catalytic) inhibitor beta [Source:HGNC Symbol;Acc:9018]	-0.190057	0.583863	1	0	0	-0.763924	0.0297141	1	0	0	-0.573867	0.101741	0.979242	0	0	23	594863	603557	-	6	2	2710	61.11
XLOC_016862	GMPPA	GDP-mannose pyrophosphorylase A [Source:HGNC Symbol;Acc:22923]	-0.226275	0.405148	1	0	0	-0.593828	0.0298034	1	0	0	-0.367553	0.177769	1	0	0	7	21632940	21636638	-	9	1	2261	58.38
XLOC_004655	NA	NA	-0.125004	0.857307	1	0	0	-1.55935	0.0298516	1	0	0	-1.43434	0.0450232	0.812031	0	0	13	7399072	7403058	.	1	2	3987	39.28
XLOC_005725	BG2 /// ENSGALG00000024420	intestinal zipper protein [Source:RefSeq peptide;Acc:NP_990767] /// NA	0.186487	0.611292	1	0	0	0.79985	0.0299824	1	0	0	0.613363	0.0946285	0.968555	0	0	16	240314	332200	-	56	18	7240	48.29
XLOC_003485	NAT /// PNAT10 /// PNAT3	NA /// arylamine N-acetyltransferase, pineal gland isozyme NAT-10 [Source:RefSeq peptide;Acc:NP_990671] /// Arylamine N-acetyltransferase, pineal gland isozyme NAT-3 [Source:UniProtKB/Swiss-Prot;Acc:P13914]	-0.152478	0.545678	1	0	0	0.547666	0.0299828	1	0	0	0.700144	0.00561833	0.367325	0	0	11	15247187	15263350	+	6	7	8277	42.03
XLOC_018459	ENSGALG00000002614		-0.691846	0.0491659	0.990529	0	0	-0.766878	0.0300231	1	0	0	-0.075032	0.832632	1	0	0	AADN03010643.1	2785	4359	+	5	2	1048	61.55
XLOC_016744	SDPR	Uncharacterized protein [Source:UniProtKB/TrEMBL;Acc:F1NRZ2]	-0.216916	0.27067	1	0	0	-0.429084	0.0302759	1	0	0	-0.212169	0.283623	1	0	0	7	7692387	7704137	-	2	2	5506	45.28
XLOC_020595	ENSGALG00000025914		0.50478	0.61052	1	0	0	2.01291	0.0305681	1	0	0	1.50813	0.0895966	0.960073	0	0	JH376016.1	2943	7169	-	14	1	1934	60.08
XLOC_016233	HOGA1	4-hydroxy-2-oxoglutarate aldolase 1 [Source:HGNC Symbol;Acc:25155]	-0.153731	0.792238	1	0	0	1.25021	0.0306125	1	0	0	1.40394	0.0157665	0.590355	0	0	6	21861205	21863632	-	7	1	1362	64.54
XLOC_018851	NA	NA	0.448266	0.385022	1	0	0	-1.16088	0.030623	1	0	0	-1.60914	0.0024045	0.27478	0	0	AADN03013892.1	1	444	.	1	1	444	66.67
XLOC_001107	GJB6	Gap junction beta-6 protein [Source:UniProtKB/Swiss-Prot;Acc:O93533]	0.767939	0.308168	1	0	0	1.56536	0.0307022	1	0	0	0.797419	0.252911	1	0	0	1	178193453	178195286	+	1	1	1834	40.73
XLOC_020565	NA	NA	-0.947327	0.128163	1	0	0	-1.38125	0.0307169	1	0	0	-0.433925	0.511629	1	0	0	JH375909.1	5503	5859	.	1	1	357	51.54
XLOC_001375	DNAJB9	dnaJ homolog subfamily B member 9 precursor [Source:RefSeq peptide;Acc:NP_001025906]	0.276776	0.343546	1	0	0	-0.634516	0.0307486	1	0	0	-0.911292	0.00198454	0.240962	0	0	1	28382860	28392563	-	3	3	4421	38.34
XLOC_019342	NA	NA	-0.82232	0.141191	1	0	0	1.14071	0.0307774	1	0	0	1.96303	0.000314525	0.0855444	1	0	AADN03019034.1	982	1388	.	1	1	407	59.95
XLOC_001702	TULP3	tubby like protein 3 [Source:HGNC Symbol;Acc:12425]	-0.475326	0.0559109	1	0	0	-0.537798	0.0308175	1	0	0	-0.0624717	0.801743	1	0	0	1	75072982	75104730	-	14	4	4233	40.56
XLOC_012505	KIAA1244	Uncharacterized protein [Source:UniProtKB/TrEMBL;Acc:E1BZ80]	-0.360166	0.506058	1	0	0	-1.18868	0.0308351	1	0	0	-0.828516	0.129926	1	0	0	3	53676897	53762709	-	34	2	12476	45.82
XLOC_015627	NA	NA	-0.357817	0.296131	1	0	0	-0.747569	0.0309812	1	0	0	-0.389752	0.260354	1	0	0	5	15525195	15527708	.	1	1	2514	51.27
XLOC_019674	NA	NA	0.16086	0.625101	1	0	0	0.712523	0.0311961	1	0	0	0.551663	0.0945639	0.968555	0	0	AADN03022685.1	49	305	.	1	1	257	50.58
XLOC_021061	TESK1	testis-specific kinase 1 [Source:HGNC Symbol;Acc:11731]	-0.474042	0.586546	1	0	0	-1.95136	0.0312484	1	0	0	-1.47732	0.0998327	0.974622	0	0	Z	8907011	8914604	+	11	1	1938	66.56
XLOC_001587	SVOPL	SVOP-like [Source:HGNC Symbol;Acc:27034]	0.205576	0.870295	1	0	0	2.59969	0.0313017	1	0	0	2.39411	0.0437302	0.806902	0	0	1	56512210	56513734	-	2	1	663	50.83
XLOC_012897	NA	NA	0.317495	0.553647	1	0	0	-1.2404	0.0314044	1	0	0	-1.55789	0.00632837	0.391179	0	0	3	39311637	39313086	.	1	1	1450	38.14
XLOC_016832	SP5	Sp5 transcription factor [Source:HGNC Symbol;Acc:14529]	-1.30508	0.105711	1	0	0	-1.77072	0.0314341	1	0	0	-0.46564	0.568243	1	0	0	7	17752450	17753992	-	2	1	927	74.43
XLOC_020592	NA	NA	0.243259	0.413118	1	0	0	0.639008	0.0319387	1	0	0	0.395749	0.182215	1	0	0	JH376007.1	788	962	.	1	1	175	54.86
XLOC_019525	NA	NA	-0.70243	0.118393	1	0	0	-0.973492	0.032302	1	0	0	-0.271062	0.552849	1	0	0	AADN03021045.1	231	1625	-	2	1	1077	63.6
XLOC_007332	FAM134B	family with sequence similarity 134, member B [Source:HGNC Symbol;Acc:25964]	0.410785	0.108321	1	0	0	0.547486	0.0325492	1	0	0	0.136701	0.592174	1	0	0	2	75643885	75709051	+	11	3	5804	46.73
XLOC_013120	WDR44	Uncharacterized protein [Source:UniProtKB/TrEMBL;Acc:F1N9Z3]	-0.347256	0.104242	1	0	0	-0.457951	0.0326282	1	0	0	-0.110695	0.605166	1	0	0	4	3269597	3290221	+	20	2	3900	42.08
XLOC_001032	RB1	retinoblastoma-associated protein [Source:RefSeq peptide;Acc:NP_989750]	0.0477751	0.879351	1	0	0	-0.690768	0.032822	1	0	0	-0.738543	0.0217061	0.644224	0	0	1	168050089	168127902	+	28	5	5119	45.79
XLOC_016528	CWC22 /// NA	pre-mRNA-splicing factor CWC22 homolog [Source:RefSeq peptide;Acc:NP_001026421] /// NA	0.132935	0.599044	1	0	0	0.540112	0.0329329	1	0	0	0.407177	0.107108	0.985417	0	0	7	14272052	14312291	+	22	6	8214	39.32
XLOC_003601	FA2H	Uncharacterized protein [Source:UniProtKB/TrEMBL;Acc:F1N8J1]	0.0416995	0.853385	1	0	0	-0.48404	0.0329369	1	0	0	-0.525739	0.020426	0.635637	0	0	11	1883699	1891554	-	10	6	2189	60.76
XLOC_018980	NA	NA	1.33817	0.163488	1	0	0	2.04916	0.0329665	1	0	0	0.710989	0.428657	1	0	0	AADN03015465.1	142	964	+	2	1	175	45.71
XLOC_014718	CD44	CD44 antigen precursor [Source:RefSeq peptide;Acc:NP_990191]	-0.0680775	0.79661	1	0	0	-0.568891	0.0331152	1	0	0	-0.500814	0.0599751	0.880965	0	0	5	18248884	18303314	+	10	2	4398	41.29
XLOC_014669	DUSP8	Uncharacterized protein [Source:UniProtKB/TrEMBL;Acc:E1C2M2]	-0.446972	0.293338	1	0	0	-0.913042	0.0331568	1	0	0	-0.46607	0.274511	1	0	0	5	13532141	13569351	+	7	2	7127	54.33
XLOC_001638	RERGL	Uncharacterized protein [Source:UniProtKB/TrEMBL;Acc:E1BUS1]	-0.143849	0.646707	1	0	0	-0.671877	0.0341968	1	0	0	-0.528027	0.0951945	0.968555	0	0	1	64042531	64052106	-	6	4	3368	43.11
XLOC_020470	SHARPIN	SHANK-associated RH domain interactor [Source:HGNC Symbol;Acc:25321]	0.744295	0.0484051	0.987759	0	0	0.800574	0.0348165	1	0	0	0.0562788	0.878835	1	0	0	JH375733.1	21	6205	+	3	1	2532	57.19
XLOC_019074	NA	NA	0.125386	0.822487	1	0	0	1.16687	0.0356139	1	0	0	1.04148	0.057866	0.875263	0	0	AADN03016412.1	877	1218	.	1	1	342	69.01
XLOC_017393	SUCO	SUN domain containing ossification factor [Source:HGNC Symbol;Acc:1240]	-0.427563	0.132966	1	0	0	-0.598585	0.0358424	1	0	0	-0.171022	0.547741	1	0	0	8	4459927	4498823	-	26	7	6524	43.59
XLOC_015004	WDHD1	Uncharacterized protein [Source:UniProtKB/TrEMBL;Acc:E1BUU5]	1.03601	0.0416461	0.965684	0	0	1.06747	0.036103	1	0	0	0.0314611	0.947679	1	0	0	5	56194399	56224761	+	26	1	4004	47.98
XLOC_021109	FST	Follistatin [Source:UniProtKB/Swiss-Prot;Acc:Q90844]	-0.00990899	0.971367	1	0	0	0.578244	0.036108	1	0	0	0.588153	0.0326803	0.736972	0	0	Z	15930691	15938408	+	4	5	5882	47.62
XLOC_006243	TOB	protein Tob1 [Source:RefSeq peptide;Acc:NP_001001467]	0.0335952	0.875278	1	0	0	0.447251	0.036636	1	0	0	0.413656	0.0529319	0.846457	0	0	18	10352261	10356534	+	1	2	4274	40.71
XLOC_019557	NA	NA	1.02848	0.258202	1	0	0	1.92778	0.0368424	1	0	0	0.899303	0.313131	1	0	0	AADN03021418.1	679	745	.	1	1	67	65.67
XLOC_000373	CACNG2	Uncharacterized protein [Source:UniProtKB/TrEMBL;Acc:E1C6N3]	-1.9514	0.0431492	0.965684	0	0	-2.01608	0.0369293	1	0	0	-0.0646884	0.946703	1	0	0	1	51497130	51548816	+	5	1	5574	56.3
XLOC_000194	SRGAP1	SLIT-ROBO Rho GTPase-activating protein 1 [Source:RefSeq peptide;Acc:NP_001073570]	-0.180375	0.568181	1	0	0	0.657922	0.0370154	1	0	0	0.838296	0.00795797	0.43462	0	0	1	33468637	33541359	+	21	3	7627	45.42
XLOC_000173	PNPLA8	calcium-independent phospholipase A2-gamma [Source:RefSeq peptide;Acc:NP_001124209]	-0.085242	0.754028	1	0	0	0.567668	0.0370848	1	0	0	0.65291	0.0164928	0.591782	0	0	1	28472493	28508702	+	11	5	4788	40.12
XLOC_017375	OLFML2B	olfactomedin-like 2B [Source:HGNC Symbol;Acc:24558]	-0.156794	0.625884	1	0	0	-0.68247	0.0371846	1	0	0	-0.525676	0.107351	0.985417	0	0	8	3772312	3782255	-	9	3	3196	64.86
XLOC_005209	NA	NA	-1.96877	0.00101701	0.25146	0	0	-1.21096	0.0373261	1	0	0	0.757811	0.217603	1	0	0	14	9049579	9050063	.	1	1	485	70.93
XLOC_013954	CYP2U1	cytochrome P450, family 2, subfamily U, polypeptide 1 [Source:HGNC Symbol;Acc:20582]	0.38602	0.140814	1	0	0	0.546064	0.0374196	1	0	0	0.160044	0.540314	1	0	0	4	37407616	37420402	-	6	2	4496	41.39
XLOC_009950	SNORA16	Small nucleolar RNA SNORA16B/SNORA16A family [Source:RFAM;Acc:RF00190]	-0.663084	0.00199241	0.374153	0	0	-0.445006	0.0375009	1	0	0	0.218078	0.309705	1	0	0	23	2506216	2508649	-	5	2	938	55.22
XLOC_015570	NA	NA	0.202112	0.515812	1	0	0	0.64763	0.0377922	1	0	0	0.445518	0.151726	1	0	0	5	2718960	2719099	.	1	1	140	53.57
XLOC_012975	NA	NA	-0.84668	0.346281	1	0	0	-1.98053	0.0378182	1	0	0	-1.13386	0.249277	1	0	0	3	86163892	86164335	.	1	1	444	45.05
XLOC_021634	ZDHHC21	probable palmitoyltransferase ZDHHC21 [Source:RefSeq peptide;Acc:NP_001026609]	0.369832	0.147743	1	0	0	0.529679	0.0378707	1	0	0	0.159847	0.523713	1	0	0	Z	31516143	31559786	-	9	1	7223	36.62
XLOC_014673	CHID1	chitinase domain-containing protein 1 precursor [Source:RefSeq peptide;Acc:NP_001186563]	0.542001	0.0242082	0.851181	0	0	0.499976	0.0378901	1	0	0	-0.0420256	0.859506	1	0	0	5	14508350	14612966	+	14	2	1964	41.19
XLOC_005195	NA	NA	0.892526	0.329463	1	0	0	1.83657	0.0378975	1	0	0	0.944042	0.260758	1	0	0	14	5920008	5920634	.	1	1	627	59.17
XLOC_004412	LECT2	myeloid protein 1 precursor [Source:RefSeq peptide;Acc:NP_990809]	0.866324	0.115879	1	0	0	-1.16622	0.0380128	1	0	0	-2.03254	0.000375338	0.0967097	-1	0	13	14532811	14537759	+	7	1	1133	47.22
XLOC_014882	IFT43	intraflagellar transport 43 homolog (Chlamydomonas) [Source:HGNC Symbol;Acc:29669]	0.76706	0.203577	1	0	0	1.22508	0.0380385	1	0	0	0.458019	0.409332	1	0	0	5	37756375	37800040	+	9	1	846	50.35
XLOC_005202	NA	NA	0.744679	0.50523	1	0	0	2.08367	0.0382678	1	0	0	1.33899	0.17953	1	0	0	14	7765565	7765885	.	1	1	321	38.32
XLOC_021535	C5ORF28	Uncharacterized protein [Source:UniProtKB/TrEMBL;Acc:F1N9S9]	-0.268973	0.360966	1	0	0	-0.617089	0.0384109	1	0	0	-0.348116	0.241808	1	0	0	Z	13555893	13568531	-	5	3	1986	42.25
XLOC_020123	NA	NA	0.0825629	0.842769	1	0	0	0.862838	0.0384222	1	0	0	0.780275	0.0603653	0.880965	0	0	JH375204.1	679	1525	.	1	1	847	53.96
XLOC_010553	CSRP1	Cysteine and glycine-rich protein 1 [Source:UniProtKB/Swiss-Prot;Acc:P67966]	-0.457261	0.380042	1	0	0	-1.09293	0.0385173	1	0	0	-0.635669	0.226011	1	0	0	26	757129	765391	+	6	2	1421	64.88
XLOC_011669	EIF2AK2	interferon-induced, double-stranded RNA-activated protein kinase [Source:RefSeq peptide;Acc:NP_989818]	-0.173238	0.438013	1	0	0	-0.464236	0.0386475	1	0	0	-0.290998	0.194421	1	0	0	3	31347138	31365169	+	17	2	3182	40.7
XLOC_006494	NSUN5	NOP2/Sun domain family, member 5 [Source:HGNC Symbol;Acc:16385]	-0.188128	0.540614	1	0	0	-0.647051	0.0387202	1	0	0	-0.458923	0.14147	1	0	0	19	295540	298397	+	11	1	1413	62.07
XLOC_016062	BMS1	BMS1 homolog, ribosome assembly protein (yeast) [Source:HGNC Symbol;Acc:23505]	-0.153248	0.490327	1	0	0	-0.46266	0.0389531	1	0	0	-0.309412	0.166715	1	0	0	6	4549290	4571118	-	23	2	5298	43.51
XLOC_008184	MC5R	melanocortin receptor 5 [Source:RefSeq peptide;Acc:NP_001026186]	-0.0724982	0.80084	1	0	0	-0.594941	0.0392367	1	0	0	-0.522443	0.070001	0.904681	0	0	2	96439432	96444055	-	2	4	3804	40.14
XLOC_019653	ENSGALG00000026441		0.0890222	0.780132	1	0	0	-0.678085	0.0394063	1	0	0	-0.767107	0.0184797	0.61899	0	0	AADN03022451.1	1699	2853	+	1	1	1155	62.42
XLOC_008977	BPIFB8	Ovocalyxin-36 precursor [Source:RefSeq peptide;Acc:NP_001026032]	0.0184194	0.978576	1	0	0	1.38204	0.0399018	1	0	0	1.36362	0.0387786	0.778787	0	0	20	10633103	10644913	+	17	1	5456	55.44
XLOC_009239	NA	NA	0.217182	0.81549	1	0	0	-2.18245	0.0399445	1	0	0	-2.39964	0.02249	0.651763	0	0	20	2894367	2895253	.	1	1	887	45.43
XLOC_015147	USH1C	Uncharacterized protein [Source:UniProtKB/TrEMBL;Acc:E1C930]	-0.310962	0.646329	1	0	0	1.31169	0.0400395	1	0	0	1.62265	0.0127784	0.532819	0	0	5	11334156	11377576	-	31	1	2688	43.71
XLOC_015665	NA	NA	-2.72275	0.00904214	0.658117	0	0	-1.82673	0.0401245	1	0	0	0.896022	0.423885	1	0	0	5	36567501	36568144	.	1	1	644	39.13
XLOC_019843	NA	NA	-0.424888	0.363167	1	0	0	-0.990347	0.0405491	1	0	0	-0.565459	0.248338	1	0	0	AADN03024689.1	157	569	.	1	1	413	43.34
XLOC_003349	CCDC102A	Uncharacterized protein [Source:UniProtKB/TrEMBL;Acc:F1NWY3]	0.0464394	0.911151	1	0	0	-0.876832	0.0407303	1	0	0	-0.923271	0.0297208	0.721531	0	0	11	547615	552334	+	8	1	2255	65.94
XLOC_007339	CTNND2	catenin (cadherin-associated protein), delta 2 [Source:HGNC Symbol;Acc:2516]	0.107557	0.790786	1	0	0	0.833594	0.0407401	1	0	0	0.726037	0.0741	0.920132	0	0	2	77784558	78033401	+	17	7	9210	39.87
XLOC_017711	NA	NA	1.18106	0.220687	1	0	0	1.91667	0.0407767	1	0	0	0.73561	0.388484	1	0	0	8	24559140	24559864	.	1	1	725	42.07
XLOC_007847	gga-mir-148a	gga-mir-148a [Source:miRBase;Acc:MI0001189]	-0.128833	0.62427	1	0	0	-0.541974	0.0407991	1	0	0	-0.413141	0.118239	0.99309	0	0	2	32248486	32253654	-	1	2	5169	46.01
XLOC_001892	GART	trifunctional purine biosynthetic protein adenosine-3 [Source:RefSeq peptide;Acc:NP_001001469]	0.337407	0.230101	1	0	0	0.576085	0.0408741	1	0	0	0.238678	0.395527	1	0	0	1	104732630	104767087	-	22	5	5665	43.11
XLOC_010777	SCUBE3	signal peptide, CUB domain, EGF-like 3 [Source:HGNC Symbol;Acc:13655]	-0.413363	0.527272	1	0	0	-1.3915	0.0409655	1	0	0	-0.978142	0.150273	1	0	0	26	4079185	4107401	-	23	1	3695	59.84
XLOC_005403	P2RX2	purinergic receptor P2X, ligand-gated ion channel, 2 [Source:HGNC Symbol;Acc:15459]	-0.500553	0.19411	1	0	0	-0.794991	0.041245	1	0	0	-0.294438	0.448978	1	0	0	15	10003995	10006467	+	10	3	1394	65.06
XLOC_016045	ENSGALG00000027988		0.0895714	0.903213	1	0	0	1.48285	0.0414767	1	0	0	1.39328	0.0508745	0.836722	0	0	6	2249018	2250031	-	1	1	1014	69.72
XLOC_010815	NA	NA	0.0485493	0.927368	1	0	0	-1.15904	0.0418319	1	0	0	-1.20759	0.0328724	0.737676	0	0	26	2598528	2599057	.	1	1	530	42.83
XLOC_000683	PVRL3	poliovirus receptor-related 3 [Source:HGNC Symbol;Acc:17664]	-0.049491	0.868564	1	0	0	0.599517	0.0419716	1	0	0	0.649008	0.0268841	0.708521	0	0	1	87611977	87670510	+	9	2	2262	48.63
XLOC_017710	NA	NA	1.06719	0.37278	1	0	0	2.29261	0.0420086	1	0	0	1.22542	0.227142	1	0	0	8	24554031	24554337	.	1	1	307	50.49
XLOC_021911	NA	NA	-2.84701	0.0149781	0.736826	0	0	2.05668	0.0423726	1	0	0	4.9037	6.43e-05	0.0346	1	1	Z	10550366	10553531	.	1	1	3166	42.23
XLOC_010605	CR1L	complement component (3b/4b) receptor 1-like precursor [Source:RefSeq peptide;Acc:NP_001028815]	-0.567231	0.0100833	0.665645	0	0	-0.446929	0.0423949	1	0	0	0.120301	0.58661	1	0	0	26	2599510	2606884	+	12	2	3426	52.45
XLOC_001338	ENSGALG00000008635	Uncharacterized protein [Source:UniProtKB/TrEMBL;Acc:F1NLQ7]	-1.49224	0.0114003	0.695216	0	0	1.01328	0.0424056	1	0	0	2.50553	8.4e-06	0.0100587	1	1	1	20126933	20130565	-	4	1	1172	44.2
XLOC_016880	VIL1	villin-1 [Source:RefSeq peptide;Acc:NP_990773]	0.0897686	0.908466	1	0	0	1.58548	0.0424303	1	0	0	1.49571	0.0542123	0.846457	0	0	7	22032622	22037892	-	19	2	2581	58.23
XLOC_021509	NA	NA	-1.63305	0.00704044	0.605968	0	0	1.18679	0.0425279	1	0	0	2.81984	6.68e-06	0.00908563	1	1	Z	10537267	10564041	-	2	2	10514	38.49
XLOC_009464	ARHGEF16	Rho guanine nucleotide exchange factor (GEF) 16 [Source:HGNC Symbol;Acc:15515]	-0.350098	0.0954152	1	0	0	-0.427885	0.0425534	1	0	0	-0.0777876	0.71274	1	0	0	21	1027805	1036192	-	16	3	3418	59.27
XLOC_010578	CIP1	cdk inhibitor CIP1 (p21) [Source:RefSeq peptide;Acc:NP_989727]	0.413839	0.596853	1	0	0	1.59586	0.0427905	1	0	0	1.18202	0.125468	1	0	0	26	1543127	1545030	+	2	1	1513	62
XLOC_001872	ADAMTS5	ADAM metallopeptidase with thrombospondin type 1 motif, 5 [Source:HGNC Symbol;Acc:221]	-0.408785	0.154558	1	0	0	0.580691	0.0429537	1	0	0	0.989476	0.000609856	0.129488	0	0	1	102397097	102442746	-	8	2	8588	41
XLOC_011952	KIAA1009	KIAA1009 [Source:HGNC Symbol;Acc:21107]	0.155913	0.759035	1	0	0	1.01456	0.0429657	1	0	0	0.858643	0.0846797	0.953776	0	0	3	76875547	76922687	+	26	1	6677	38.24
XLOC_010980	TRA@	Uncharacterized protein [Source:UniProtKB/TrEMBL;Acc:E1BSM7]	1.0936	0.000767625	0.219567	1	0	0.656701	0.0431167	1	0	0	-0.436897	0.170403	1	0	0	27	194080	395207	-	10	4	1847	42.61
XLOC_013772	POF1B /// NA	premature ovarian failure, 1B [Source:HGNC Symbol;Acc:13711] /// NA	-0.177928	0.664599	1	0	0	-0.855238	0.043221	1	0	0	-0.67731	0.110242	0.989713	0	0	4	8647494	8653601	-	2	2	2909	38.26
XLOC_004742	NA	NA	3.48769	0.0109577	0.693934	0	0	2.67724	0.0432852	1	0	0	-0.810451	0.516248	1	0	0	14	1834428	1842333	+	2	1	7802	44.87
XLOC_007038	NMT2	Glycylpeptide N-tetradecanoyltransferase [Source:UniProtKB/TrEMBL;Acc:E1BTJ1]	0.185551	0.338126	1	0	0	0.390876	0.0435338	1	0	0	0.205325	0.285537	1	0	0	2	20468124	20494624	+	12	2	1887	43.99
XLOC_017698	NA	NA	0.498726	0.236539	1	0	0	0.840759	0.0436412	1	0	0	0.342033	0.394991	1	0	0	8	22840019	22841794	.	1	1	1776	43.47
XLOC_019276	NA	NA	0.0341831	0.887427	1	0	0	0.485839	0.0438061	1	0	0	0.451656	0.059785	0.880965	0	0	AADN03018364.1	10	937	+	4	1	490	63.27
XLOC_005701	ENSGALG00000027546	zinc finger protein CKR1 [Source:RefSeq peptide;Acc:NP_990640]	0.806288	0.114655	1	0	0	1.03303	0.0438188	1	0	0	0.226741	0.648684	1	0	0	16	201543	203835	+	3	1	1752	71.86
XLOC_015729	NA	NA	0.314843	0.607094	1	0	0	-1.32761	0.0438929	1	0	0	-1.64246	0.0114268	0.507822	0	0	5	56250460	56251448	.	1	1	989	59.56
XLOC_018118	HES4	transcription factor HES-1 isoform 2 [Source:RefSeq peptide;Acc:NP_989803] // hairy and enhancer of split 4 (Drosophila) [Source:HGNC Symbol;Acc:24149]	-0.299814	0.536676	1	0	0	-1.00109	0.044407	1	0	0	-0.701277	0.156296	1	0	0	9	12410467	12423754	-	2	1	3402	60.76
XLOC_011865	CEP85L	centrosomal protein 85kDa-like [Source:HGNC Symbol;Acc:21638]	-0.328428	0.291616	1	0	0	-0.630027	0.0445839	1	0	0	-0.301599	0.335931	1	0	0	3	62306228	62441189	+	13	1	7368	41.21
XLOC_005319	WSCD2	Uncharacterized protein [Source:UniProtKB/TrEMBL;Acc:F1NFB9]	1.01736	0.0618439	1	0	0	1.09814	0.0446126	1	0	0	0.0807862	0.877085	1	0	0	15	6458296	6473510	+	9	1	3554	58.89
XLOC_021943	NA	NA	-0.249974	0.652208	1	0	0	-1.15157	0.0446526	1	0	0	-0.901594	0.115403	0.991401	0	0	Z	18078594	18078991	.	1	1	398	58.29
XLOC_003102	CYP1A1	cytochrome P450 1A5 [Source:RefSeq peptide;Acc:NP_990477]	0.165369	0.513174	1	0	0	0.507679	0.0446679	1	0	0	0.34231	0.173066	1	0	0	10	1938161	1941230	-	7	2	2088	57.09
XLOC_021378	SPINK4	Uncharacterized protein [Source:UniProtKB/TrEMBL;Acc:E1BTR4]	-0.00981395	0.97067	1	0	0	-0.539975	0.0447155	1	0	0	-0.530161	0.0484049	0.824531	0	0	Z	70479299	70483072	+	5	3	1168	50.6
XLOC_007450	CABLES1	Cdk5 and Abl enzyme substrate 1 [Source:HGNC Symbol;Acc:25097]	0.0462495	0.866421	1	0	0	0.552476	0.0447223	1	0	0	0.506227	0.0655407	0.895971	0	0	2	102547506	102615055	+	10	3	4115	47.05
XLOC_009087	DBNDD2	Uncharacterized protein [Source:UniProtKB/TrEMBL;Acc:E1C491]	-0.775498	0.233084	1	0	0	-1.33424	0.0447831	1	0	0	-0.558746	0.400763	1	0	0	20	5446693	5453177	-	4	1	996	58.03
XLOC_018836	NA	NA	-0.248696	0.67095	1	0	0	-1.22636	0.0448938	1	0	0	-0.977664	0.107964	0.985417	0	0	AADN03013766.1	161	1235	+	2	1	608	65.46
XLOC_012860	NA	NA	0.40768	0.607242	1	0	0	-1.83172	0.0451073	1	0	0	-2.2394	0.0134681	0.548363	0	0	3	29935873	29936729	.	1	1	857	41.42
XLOC_020730	LPAR2	lysophosphatidic acid receptor 2 [Source:RefSeq peptide;Acc:NP_001108553]	-0.528996	0.484232	1	0	0	-1.5588	0.0451439	1	0	0	-1.0298	0.181289	1	0	0	JH376279.1	94791	101414	+	3	2	1563	57.58
XLOC_009570	EPHB2	ephrin type-B receptor 2 precursor [Source:RefSeq peptide;Acc:NP_996834]	-0.479183	0.0711525	1	0	0	-0.532067	0.0453352	1	0	0	-0.0528842	0.8421	1	0	0	21	5932947	6038972	-	16	5	12178	47.88
XLOC_004077	TAMM41	Uncharacterized protein [Source:UniProtKB/TrEMBL;Acc:E1BUW5]	-0.300471	0.384142	1	0	0	0.684164	0.0454101	1	0	0	0.984635	0.0041112	0.331287	0	0	12	4578205	4601107	-	8	4	2749	44.09
XLOC_008896	SLC2A10	solute carrier family 2 (facilitated glucose transporter), member 10 [Source:HGNC Symbol;Acc:13444]	-0.543663	0.042752	0.965684	0	0	-0.537849	0.0462371	1	0	0	0.00581405	0.982894	1	0	0	20	5928136	5935198	+	5	2	2050	58.73
XLOC_006365	NA	NA	2.93075	0.0131774	0.705816	0	0	2.36792	0.0463342	1	0	0	-0.562834	0.579182	1	0	0	18	8326427	8330372	-	3	1	431	50.12
XLOC_016461	ENSGALG00000004322	Uncharacterized protein [Source:UniProtKB/TrEMBL;Acc:F1NWS4]	0.100572	0.846981	1	0	0	1.0401	0.0464974	1	0	0	0.939532	0.0709565	0.906623	0	0	7	6621610	6633657	+	11	3	3182	56.41
XLOC_012885	NA	NA	-0.339513	0.546247	1	0	0	1.06221	0.0466663	1	0	0	1.40172	0.00993924	0.476301	0	0	3	38038735	38040286	.	1	1	1552	49.55
XLOC_014305	NA	NA	-0.490398	0.485161	1	0	0	-1.45283	0.0466949	1	0	0	-0.96243	0.190421	1	0	0	4	3970872	3971117	.	1	1	246	78.46
XLOC_003204	ABHD2	Uncharacterized protein [Source:UniProtKB/TrEMBL;Acc:F1P1V6]	-0.329721	0.333206	1	0	0	-0.679525	0.0468877	1	0	0	-0.349804	0.304687	1	0	0	10	12474466	12514221	-	11	2	7713	44.3
XLOC_001517	GRAP2	GRB2-related adaptor protein 2 [Source:HGNC Symbol;Acc:4563]	-0.768702	0.110651	1	0	0	-0.965261	0.0469093	1	0	0	-0.196559	0.687826	1	0	0	1	50154190	50196801	-	9	2	5012	45.07
XLOC_000713	CD2	CD2 molecule [Source:HGNC Symbol;Acc:1639]	0.234272	0.675985	1	0	0	-1.19355	0.0469576	1	0	0	-1.42782	0.0159621	0.590355	0	0	1	91310529	91316924	+	4	1	1283	45.99
XLOC_007727	ENSGALG00000006723		-1.38434	0.000618044	0.204411	-1	0	-0.793473	0.0469736	1	0	0	0.590871	0.13819	1	0	0	2	10368350	10373545	-	5	2	2290	46.38
XLOC_007572	PTDSS1	Phosphatidylserine synthase 2 [Source:UniProtKB/Swiss-Prot;Acc:E1BYA3] // Phosphatidylserine synthase 1 [Source:UniProtKB/Swiss-Prot;Acc:Q5ZM65]	-0.103028	0.722178	1	0	0	-0.577174	0.0472226	1	0	0	-0.474146	0.102745	0.98318	0	0	2	126615969	126645634	+	16	6	5156	42.34
XLOC_021089	EGFLAM	EGF-like, fibronectin type III and laminin G domains [Source:HGNC Symbol;Acc:26810]	0.456086	0.439445	1	0	0	-1.31808	0.047364	1	0	0	-1.77417	0.00617979	0.3855	0	0	Z	11778982	11853316	+	24	1	5130	48.54
XLOC_014303	NA	NA	-0.617201	0.281955	1	0	0	-1.16773	0.0476651	1	0	0	-0.550526	0.362338	1	0	0	4	3742716	3743493	.	1	1	778	45.5
XLOC_004436	UQCRQ	Mitochondrial ubiquinol-cytochrome c reductase ubiquinone-binding protein qp-c [Source:UniProtKB/TrEMBL;Acc:D0VX32]	0.261116	0.782738	1	0	0	1.83452	0.0477986	1	0	0	1.5734	0.0860105	0.95567	0	0	13	16395657	16396409	+	2	1	586	62.29
XLOC_008399	ENPP2	ectonucleotide pyrophosphatase/phosphodiesterase family member 2 [Source:RefSeq peptide;Acc:NP_001185591]	0.461752	0.0717028	1	0	0	0.507348	0.0480515	1	0	0	0.045596	0.857777	1	0	0	2	136104592	136163574	-	26	9	10019	41.84
XLOC_004688	NA	NA	-0.711861	0.456909	1	0	0	1.69018	0.0481025	1	0	0	2.40204	0.00903382	0.460116	0	0	13	13311137	13311771	.	1	1	635	48.66
XLOC_009962	NA	NA	-1.93396	0.00580753	0.580065	0	0	-1.33132	0.0481862	1	0	0	0.602636	0.399215	1	0	0	23	2897824	2906195	-	3	2	426	50
XLOC_009038	MYL9	Myosin regulatory light chain 2, smooth muscle major isoform [Source:UniProtKB/Swiss-Prot;Acc:P02612]	-0.0689634	0.83173	1	0	0	-0.652125	0.0483281	1	0	0	-0.583161	0.076461	0.92977	0	0	20	453446	461820	-	5	2	2720	60.96
XLOC_013577	PPARGC1A	peroxisome proliferator-activated receptor gamma coactivator 1-alpha [Source:RefSeq peptide;Acc:NP_001006457]	-0.105828	0.799189	1	0	0	0.823177	0.0484076	1	0	0	0.929005	0.0260246	0.69839	0	0	4	73626179	73691855	+	13	4	7169	39.94
XLOC_010822	NA	NA	-2.20623	0.0389564	0.963801	0	0	1.6569	0.0484352	1	0	0	3.86313	0.000164384	0.0619996	1	0	26	5129614	5129915	.	1	1	302	41.06
XLOC_015426	PRIMA1	proline-rich membrane anchor 1 precursor [Source:RefSeq peptide;Acc:NP_001138964]	-0.414336	0.181643	1	0	0	-0.615104	0.0484596	1	0	0	-0.200768	0.519216	1	0	0	5	44532156	44579398	-	4	2	4840	41.51
XLOC_015368	PGF	placental growth factor [Source:HGNC Symbol;Acc:8893]	-0.336036	0.547021	1	0	0	-1.15772	0.0484709	1	0	0	-0.821681	0.160812	1	0	0	5	37393657	37400127	-	6	1	973	62.18
XLOC_001814	IFT57	intraflagellar transport 57 homolog (Chlamydomonas) [Source:HGNC Symbol;Acc:17367]	0.0530501	0.861212	1	0	0	-0.606786	0.0486851	1	0	0	-0.659836	0.0317339	0.72774	0	0	1	86848940	86867618	-	11	5	5288	39.52
XLOC_019602	NA	NA	0.511127	0.411676	1	0	0	1.22276	0.0488446	1	0	0	0.71163	0.235758	1	0	0	AADN03021941.1	4805	5305	.	1	1	501	59.08
XLOC_003339	PLA2G15	Uncharacterized protein [Source:UniProtKB/TrEMBL;Acc:E1C0B0]	0.584592	0.0373179	0.962356	0	0	0.552918	0.0489453	1	0	0	-0.0316738	0.909647	1	0	0	11	69291	90481	+	6	2	4766	40.26
XLOC_008656	NA	NA	-2.49745	0.0249183	0.852559	0	0	-2.15117	0.0490763	1	0	0	0.346279	0.769541	1	0	0	2	75473026	75473405	.	1	1	380	47.11
XLOC_012272	SRP9	signal recognition particle 9 kDa protein [Source:RefSeq peptide;Acc:NP_001091005]	0.0502692	0.832098	1	0	0	-0.469073	0.0491127	1	0	0	-0.519342	0.0291969	0.721531	0	0	3	16595749	16603931	-	3	2	3387	41.45
XLOC_015751	NA	NA	-0.458477	0.400672	1	0	0	-1.08408	0.0491826	1	0	0	-0.625598	0.252875	1	0	0	6	2126463	2130730	+	4	2	1219	47.58
XLOC_006395	ENPP7	Uncharacterized protein [Source:UniProtKB/TrEMBL;Acc:E1BTU5]	0.23994	0.539559	1	0	0	0.769536	0.0497822	1	0	0	0.529595	0.174832	1	0	0	18	9916228	9920976	-	6	1	1770	55.08
XLOC_012399	PIGM	GPI mannosyltransferase 1 [Source:RefSeq peptide;Acc:NP_001026693]	0.324126	0.372837	1	0	0	0.712461	0.0498048	1	0	0	0.388334	0.275361	1	0	0	3	35211604	35213596	-	1	2	1993	57.1
XLOC_006212	ACTG1 /// ENSGALG00000027399	Actin, cytoplasmic 2 Actin, cytoplasmic 2, N-terminally processed [Source:UniProtKB/Swiss-Prot;Acc:Q5ZMQ2] ///	-0.242579	0.516504	1	0	0	-0.736449	0.0499984	1	0	0	-0.49387	0.187427	1	0	0	18	9470423	9472834	+	5	2	1827	56.54
XLOC_017260	TSPAN1	Uncharacterized protein [Source:UniProtKB/TrEMBL;Acc:F1NBL2]	0.823077	0.0512618	1	0	0	0.827814	0.0500481	1	0	0	0.00473698	0.990953	1	0	0	8	20388275	20392555	+	8	1	1746	56.01
XLOC_020605	NA	NA	0.389041	0.447736	1	0	0	1.00238	0.0501403	1	0	0	0.613335	0.223921	1	0	0	JH376058.1	1908	2317	.	1	1	408	74.51
XLOC_001585	TBXAS1	Uncharacterized protein [Source:UniProtKB/TrEMBL;Acc:F1P4G4]	-0.00780175	0.970449	1	0	0	0.411492	0.0501579	1	0	0	0.419294	0.0454549	0.812315	0	0	1	55901653	56141410	-	16	3	4531	44.29
XLOC_015598	NA	NA	-0.42756	0.562013	1	0	0	1.40499	0.0501942	1	0	0	1.83255	0.0118387	0.517668	0	0	5	12012163	12012925	.	1	1	763	53.6
XLOC_021738	NA	NA	0.367604	0.619091	1	0	0	1.47044	0.0502515	1	0	0	1.10284	0.137832	1	0	0	Z	51821670	51825717	-	3	3	2158	42.45
XLOC_007000	CUL2	cullin-2 [Source:RefSeq peptide;Acc:NP_001026141]	-0.0162413	0.949914	1	0	0	-0.50824	0.0505231	1	0	0	-0.491999	0.0581217	0.875263	0	0	2	12972703	13022987	+	21	5	9867	36.74
XLOC_007937	NA	NA	-2.19164	0.0423487	0.965684	0	0	-2.08219	0.050667	1	0	0	0.109443	0.918776	1	0	0	2	42772909	42777535	-	3	1	482	50
XLOC_005747	CFTII	alpha-(1,3)-fucosyltransferase [Source:RefSeq peptide;Acc:NP_001026647]	0.566447	0.279865	1	0	0	1.01324	0.0510278	1	0	0	0.446791	0.367122	1	0	0	17	456445	457488	+	1	1	1044	59.1
XLOC_016813	SCRN3	secernin 3 [Source:HGNC Symbol;Acc:30382]	-0.461486	0.026719	0.864893	0	0	-0.405825	0.0513614	1	0	0	0.055661	0.789392	1	0	0	7	16404024	16412287	-	7	2	3176	41.69
XLOC_020443	FAM160B2	family with sequence similarity 160, member B2 [Source:HGNC Symbol;Acc:16492]	1.21132	0.0943463	1	0	0	1.40367	0.0514123	1	0	0	0.192352	0.77694	1	0	0	JH375704.1	21	1913	-	5	1	900	69.11
XLOC_016761	FAM126B /// NA	Uncharacterized protein [Source:UniProtKB/TrEMBL;Acc:E1BW14] /// NA	0.0775281	0.791602	1	0	0	0.572578	0.0515026	1	0	0	0.49505	0.0916797	0.967975	0	0	7	10838772	10893667	-	14	4	12117	39.46
XLOC_003982	FAR-1	FAR-1 protein; Uncharacterized protein [Source:UniProtKB/TrEMBL;Acc:Q90842]	-0.127504	0.781439	1	0	0	-0.931485	0.0515209	1	0	0	-0.803982	0.0909382	0.963889	0	0	12	17814860	18073537	+	24	1	5936	51.77
XLOC_001641	SLCO1A2	solute carrier organic anion transporter family, member 1A2 [Source:HGNC Symbol;Acc:10956]	0.935703	0.00327687	0.463175	0	0	0.616653	0.0515683	1	0	0	-0.31905	0.312267	1	0	0	1	65382149	65405014	-	18	3	3107	39.52
XLOC_015057	CD5	T-cell surface glycoprotein CD5 precursor [Source:RefSeq peptide;Acc:NP_990252]	-1.65259	0.0267755	0.864893	0	0	-1.44898	0.051622	1	0	0	0.20361	0.784339	1	0	0	5	445428	448856	-	10	1	1968	67.99
XLOC_012767	GAL1	Gallinacin-1 [Source:UniProtKB/Swiss-Prot;Acc:P46156]	0.608272	0.320699	1	0	0	-1.2324	0.0516744	1	0	0	-1.84067	0.00382374	0.323681	0	0	3	107083700	107086143	-	4	1	494	53.64
XLOC_003197	FAH	Uncharacterized protein [Source:UniProtKB/TrEMBL;Acc:F1NYW8]	0.386776	0.0675605	1	0	0	0.41186	0.0517227	1	0	0	0.025084	0.905206	1	0	0	10	12059480	12070953	-	14	1	2146	52.84
XLOC_021323	MCTP1 /// NA	multiple C2 domains, transmembrane 1 [Source:HGNC Symbol;Acc:26183] /// NA	0.163464	0.597889	1	0	0	0.603873	0.0517663	1	0	0	0.44041	0.154774	1	0	0	Z	57356431	57621212	+	26	6	5357	39.48
XLOC_009429	NA	NA	-1.59941	0.0584375	1	0	0	-1.65705	0.0517838	1	0	0	-0.0576385	0.945715	1	0	0	21	6542963	6543622	+	2	1	171	64.91
XLOC_000336	NA	NA	-0.0335634	0.941344	1	0	0	0.872475	0.051791	1	0	0	0.906038	0.0425087	0.799445	0	0	1	50461160	50463557	+	2	2	1671	46.38
XLOC_013014	NA	NA	-0.5849	0.424679	1	0	0	1.32828	0.0520936	1	0	0	1.91318	0.00659481	0.39859	0	0	3	101220276	101220702	.	1	1	427	62.53
XLOC_007604	COLEC10	Collectin-10 [Source:UniProtKB/Swiss-Prot;Acc:Q2LK95]	-0.239835	0.318416	1	0	0	-0.468161	0.0522354	1	0	0	-0.228326	0.343251	1	0	0	2	135967245	135989675	+	6	3	4357	45.03
XLOC_020986	NA	NA	-0.216804	0.768779	1	0	0	-1.53586	0.0523974	1	0	0	-1.31906	0.0943638	0.968555	0	0	Z	426290	428361	+	2	1	586	54.78
XLOC_018448	HBAD	Hemoglobin subunit alpha-D [Source:UniProtKB/Swiss-Prot;Acc:P02001]	0.528358	0.539156	1	0	0	1.60845	0.0524989	1	0	0	1.08009	0.169476	1	0	0	AADN03010595.1	8017	9433	-	3	1	1008	61.71
XLOC_017009	NA	NA	-0.326093	0.396208	1	0	0	0.731959	0.0525484	1	0	0	1.05805	0.00544226	0.363112	0	0	7	14275000	14279935	.	1	1	4936	40.68
XLOC_014920	CHGA	chromogranin A (parathyroid secretory protein 1) [Source:HGNC Symbol;Acc:1929]	0.459169	0.426872	1	0	0	1.11406	0.0527081	1	0	0	0.654887	0.244137	1	0	0	5	44155021	44165632	+	9	2	2001	53.32
XLOC_014710	PPFIA1	protein tyrosine phosphatase, receptor type, f polypeptide (PTPRF), interacting protein (liprin), alpha 1 [Source:HGNC Symbol;Acc:9245]	0.00197489	0.992854	1	0	0	0.427352	0.0527238	1	0	0	0.425377	0.0536206	0.846457	0	0	5	17139147	17191951	+	30	9	9959	41.45
XLOC_004539	DRD1	D(1A) dopamine receptor [Source:RefSeq peptide;Acc:NP_001138320]	0.104306	0.72142	1	0	0	0.561871	0.0527734	1	0	0	0.457565	0.111232	0.990111	0	0	13	9356653	9359549	-	2	1	2190	52.24
XLOC_001985	GRPR	gastrin-releasing peptide receptor [Source:RefSeq peptide;Acc:NP_989738]	0.41172	0.531016	1	0	0	-1.37782	0.0530795	1	0	0	-1.78954	0.0108351	0.492238	0	0	1	121097002	121120392	-	3	1	3117	46.97
XLOC_003354	ENKD1	enkurin domain containing 1 [Source:HGNC Symbol;Acc:25246]	0.694843	0.116568	1	0	0	0.857551	0.0531185	1	0	0	0.162708	0.708012	1	0	0	11	599886	606659	+	10	3	2236	61.49
XLOC_001822	ENSGALG00000015395	uncharacterized protein LOC418424 precursor [Source:RefSeq peptide;Acc:NP_001025957]	-0.198126	0.786851	1	0	0	-1.51403	0.0532416	1	0	0	-1.3159	0.0935984	0.968555	0	0	1	88088420	88093865	-	2	1	2083	44.74
XLOC_001000	KLF12	Kruppel-like factor 12 [Source:HGNC Symbol;Acc:6346]	0.00311526	0.987783	1	0	0	0.393126	0.0532475	1	0	0	0.390011	0.0548215	0.847732	0	0	1	154791543	155054587	+	8	3	10509	40.15
XLOC_014603	RCN1	reticulocalbin 1, EF-hand calcium binding domain [Source:HGNC Symbol;Acc:9934]	-0.032634	0.906806	1	0	0	-0.542068	0.0535104	1	0	0	-0.509434	0.0691854	0.904681	0	0	5	5240086	5351600	+	8	2	3653	49.38
XLOC_007240	SLC12A7 /// NA	solute carrier family 12 (potassium/chloride transporters), member 7 [Source:RefSeq peptide;Acc:NP_001006371] /// NA	0.088929	0.705447	1	0	0	0.454424	0.0536638	1	0	0	0.365495	0.120173	0.998306	0	0	2	55466426	55630342	+	51	8	15330	39.97
XLOC_006211	C18H17orf70	FancA associated protein of 100 kDa [Source:RefSeq peptide;Acc:NP_001092080]	-0.00827968	0.975999	1	0	0	0.52687	0.0539367	1	0	0	0.53515	0.0487479	0.824531	0	0	18	9457020	9463161	+	10	3	3199	65.74
XLOC_011052	PLXDC1	plexin domain containing 1 [Source:HGNC Symbol;Acc:20945]	-0.0154847	0.980589	1	0	0	1.22139	0.0540691	1	0	0	1.23687	0.049216	0.826564	0	0	27	4090741	4101304	-	14	1	2208	60.42
XLOC_008867	NA	NA	-0.488506	0.204569	1	0	0	-0.74394	0.0541828	1	0	0	-0.255434	0.506735	1	0	0	20	3652609	3718950	+	11	12	11023	46.2
XLOC_002635	NA	NA	-1.89904	0.0444375	0.971553	0	0	-1.76997	0.0544108	1	0	0	0.129073	0.894483	1	0	0	1	105200712	105201466	.	1	1	755	45.56
XLOC_013889	ENSGALG00000009639	Uncharacterized protein [Source:UniProtKB/TrEMBL;Acc:E1BYX8]	0.00405409	0.992993	1	0	0	-0.89464	0.054611	1	0	0	-0.898694	0.0535329	0.846457	0	0	4	24429230	24468785	-	39	4	6650	38.32
XLOC_013950	AGXT2L1	alanine-glyoxylate aminotransferase 2-like 1 [Source:HGNC Symbol;Acc:14404]	0.394894	0.611779	1	0	0	1.44504	0.0546231	1	0	0	1.05014	0.153025	1	0	0	4	37110964	37113289	-	2	1	1383	43.09
XLOC_005484	GTF2H3	general transcription factor IIH, polypeptide 3, 34kDa [Source:HGNC Symbol;Acc:4657]	-0.0613419	0.770033	1	0	0	-0.407073	0.0547419	1	0	0	-0.345731	0.101923	0.979242	0	0	15	4932949	4938218	-	11	5	3302	46.4
XLOC_004104	SELK	selenoprotein K [Source:RefSeq peptide;Acc:NP_001020612]	-0.209963	0.43482	1	0	0	-0.518478	0.0548051	1	0	0	-0.308515	0.252353	1	0	0	12	7231022	7235079	-	5	1	639	47.42
XLOC_015156	NA	NA	-0.589129	0.0701498	1	0	0	0.602958	0.054821	1	0	0	1.19209	0.000199917	0.0663091	1	0	5	11989958	11996564	-	2	1	4202	45.48
XLOC_021963	NA	NA	1.40892	0.111536	1	0	0	1.69122	0.0549561	1	0	0	0.282301	0.72602	1	0	0	Z	27945155	27946711	.	1	1	1557	34.55
XLOC_005962	NA	NA	-0.00652179	0.990857	1	0	0	-1.12211	0.0551939	1	0	0	-1.11559	0.0558548	0.852491	0	0	17	1558995	1562402	-	4	1	746	64.61
XLOC_004888	NA	NA	-1.00326	0.0870233	1	0	0	-1.12719	0.0552449	1	0	0	-0.123927	0.83136	1	0	0	14	12284214	12286083	+	2	1	1028	70.43
XLOC_018011	SCLY	selenocysteine lyase [Source:RefSeq peptide;Acc:NP_001132935]	-0.62097	0.158134	1	0	0	-0.854757	0.0553616	1	0	0	-0.233787	0.604526	1	0	0	9	364686	373502	-	14	6	4371	52.96
XLOC_016796	PLEKHA3	pleckstrin homology domain-containing family A member 3 [Source:RefSeq peptide;Acc:NP_001026422]	0.313192	0.232499	1	0	0	0.501359	0.0555552	1	0	0	0.188166	0.46782	1	0	0	7	14887747	14903030	-	8	1	2786	39.3
XLOC_012905	ENSGALG00000011287	sulfotransferase [Source:RefSeq peptide;Acc:NP_990391]	-1.32917	0.000487496	0.173905	-1	0	-0.720474	0.0555917	1	0	0	0.608691	0.105997	0.985417	0	0	3	41133667	41141173	.	1	1	7507	39.27
XLOC_002121	CLN5	Uncharacterized protein [Source:UniProtKB/TrEMBL;Acc:F1NZF1]	0.285374	0.209644	1	0	0	0.435236	0.0557386	1	0	0	0.149862	0.505245	1	0	0	1	153666741	153675265	-	4	1	1701	47.38
XLOC_000718	CD80	CD80 antigen precursor [Source:RefSeq peptide;Acc:NP_001073207]	0.215654	0.485036	1	0	0	0.590115	0.0557624	1	0	0	0.374461	0.221886	1	0	0	1	91635375	91648368	+	5	2	4031	46.44
XLOC_014814	BMF	bcl-2-modifying factor [Source:RefSeq peptide;Acc:NP_001106763]	-0.579118	0.0168654	0.772229	0	0	0.460023	0.0559015	1	0	0	1.03914	1.93e-05	0.0163631	1	1	5	28673487	28696885	+	5	4	7013	43.06
XLOC_012587	TSTD1	thiosulfate sulfurtransferase (rhodanese)-like domain containing 1 [Source:HGNC Symbol;Acc:35410]	0.289265	0.501511	1	0	0	0.818965	0.0560298	1	0	0	0.5297	0.210821	1	0	0	3	70838292	70841158	-	4	1	810	47.9
XLOC_019992	NA	NA	0.380958	0.288119	1	0	0	0.686016	0.0560445	1	0	0	0.305059	0.385262	1	0	0	AADN03026431.1	2866	3254	+	2	1	304	62.17
XLOC_014866	CCDC176	coiled-coil domain containing 176 [Source:HGNC Symbol;Acc:19855]	0.00810513	0.983117	1	0	0	-0.756223	0.0561169	1	0	0	-0.764328	0.0530392	0.846457	0	0	5	37003760	37014929	+	8	4	5756	39.04
XLOC_010753	ADORA3	adenosine receptor A3 [Source:RefSeq peptide;Acc:NP_989482]	1.18724	0.0277738	0.874295	0	0	1.03617	0.056255	1	0	0	-0.151073	0.766912	1	0	0	26	3165677	3167760	-	2	2	1459	52.09
XLOC_011991	RAB23	ras-related protein Rab-23 [Source:RefSeq peptide;Acc:NP_001103530]	-0.525879	0.415529	1	0	0	-1.26822	0.0563127	1	0	0	-0.742346	0.267591	1	0	0	3	86151529	86161601	+	7	1	941	46.01
XLOC_019844	NA	NA	-0.472997	0.400611	1	0	0	-1.12354	0.056491	1	0	0	-0.650544	0.277846	1	0	0	AADN03024689.1	673	1026	.	1	1	354	44.63
XLOC_008286	CYP7B1	Uncharacterized protein [Source:UniProtKB/TrEMBL;Acc:E1C672]	-0.155609	0.553897	1	0	0	0.502014	0.0566043	1	0	0	0.657623	0.0126764	0.532819	0	0	2	114088703	114259684	-	8	4	6290	41.78
XLOC_009428	NA	NA	0.412983	0.624663	1	0	0	-1.73832	0.0568996	1	0	0	-2.1513	0.0157163	0.590355	0	0	21	6541952	6542276	+	2	1	193	63.73
XLOC_007725	DIP2C	DIP2 disco-interacting protein 2 homolog C (Drosophila) [Source:HGNC Symbol;Acc:29150]	-0.296025	0.212962	1	0	0	-0.453715	0.0572654	1	0	0	-0.15769	0.508796	1	0	0	2	9899531	10035720	-	37	2	9594	43.38
XLOC_020548	NA	NA	-1.29871	0.0229915	0.842468	0	0	-1.0868	0.0575846	1	0	0	0.21191	0.713901	1	0	0	JH375862.1	2726	4460	-	4	1	380	70.79
XLOC_011051	FBXO47	Uncharacterized protein [Source:UniProtKB/TrEMBL;Acc:E1C4J7]	-0.215042	0.792519	1	0	0	1.47604	0.0576297	1	0	0	1.69108	0.030798	0.726778	0	0	27	4074753	4081564	-	10	1	1362	48.83
XLOC_009593	NA	NA	0.541417	0.468895	1	0	0	-1.45394	0.0576688	1	0	0	-1.99536	0.0101572	0.476301	0	0	21	801929	806800	.	1	1	4872	49.82
XLOC_004761	CYP3A4	Uncharacterized protein [Source:UniProtKB/TrEMBL;Acc:E1BVB6]	-0.00515741	0.985915	1	0	0	0.553653	0.0576705	1	0	0	0.55881	0.0548885	0.847732	0	0	14	3884141	3895834	+	13	3	3244	49.26
XLOC_007087	HDAC9	histone deacetylase 9 [Source:RefSeq peptide;Acc:NP_001026152]	0.943135	0.119766	1	0	0	1.14541	0.0578261	1	0	0	0.202277	0.725083	1	0	0	2	29228468	29653602	+	27	1	3493	50.27
XLOC_021268	STARD4	StAR-related lipid transfer (START) domain containing 4 [Source:RefSeq peptide;Acc:NP_001073210]	-0.749304	0.0635238	1	0	0	-0.766074	0.0580543	1	0	0	-0.0167707	0.966752	1	0	0	Z	46333366	46341826	+	6	1	4759	40.26
XLOC_009642	GFRA2	GDNF family receptor alpha-2 precursor [Source:RefSeq peptide;Acc:NP_990432]	0.841983	0.00246359	0.417039	0	0	0.527922	0.0582981	1	0	0	-0.314061	0.251646	1	0	0	22	1397420	1418597	+	9	2	3178	55.95
XLOC_021315	PRRC1	protein PRRC1 [Source:RefSeq peptide;Acc:NP_001026588]	-0.182798	0.455196	1	0	0	-0.465103	0.0583845	1	0	0	-0.282305	0.249759	1	0	0	Z	56280650	56307594	+	9	6	5112	39.79
XLOC_020614	ENSGALG00000028718		2.25807	0.0632726	1	0	0	2.29412	0.0584802	1	0	0	0.0360532	0.973345	1	0	0	JH376084.1	6824	9004	-	7	1	1219	58.9
XLOC_013917	SH3D19	Uncharacterized protein [Source:UniProtKB/TrEMBL;Acc:F1N8H5]	0.125062	0.572418	1	0	0	0.418975	0.0585933	1	0	0	0.293913	0.18291	1	0	0	4	32687155	32763817	-	24	9	6921	45.25
XLOC_015571	NA	NA	0.870619	0.0674708	1	0	0	0.90416	0.0587296	1	0	0	0.0335405	0.941014	1	0	0	5	3521218	3521506	.	1	1	289	54.33
XLOC_021496	GOLPH3	golgi phosphoprotein 3 (coat-protein) [Source:HGNC Symbol;Acc:15452]	-0.0940158	0.636969	1	0	0	-0.37773	0.0588455	1	0	0	-0.283714	0.155368	1	0	0	Z	9523777	9555867	-	4	1	4396	40.99
XLOC_001271	IL2RA	interleukin 2 receptor, alpha precursor [Source:RefSeq peptide;Acc:NP_989927]	-1.30934	0.000972795	0.244982	-1	0	-0.739023	0.0589139	1	0	0	0.570312	0.147837	1	0	0	1	3374324	3393723	-	5	2	4120	42.33
XLOC_017399	FMO4	flavin containing monooxygenase 4 [Source:HGNC Symbol;Acc:3772]	-0.0636798	0.857585	1	0	0	0.669586	0.0590898	1	0	0	0.733266	0.0387318	0.778787	0	0	8	4780842	4786418	-	5	8	4426	54.77
XLOC_011388	ENSGALG00000003572		-0.140875	0.576075	1	0	0	0.475302	0.0592222	1	0	0	0.616177	0.0145567	0.569119	0	0	28	3832561	3859953	-	22	2	7353	48.31
XLOC_014150	NA	NA	0.364425	0.205855	1	0	0	0.543745	0.059255	1	0	0	0.17932	0.528785	1	0	0	4	69242054	69292491	-	7	19	34708	42.27
XLOC_006954	NA	NA	1.12957	0.0735233	1	0	0	1.1918	0.059318	1	0	0	0.0622262	0.92008	1	0	0	2	4047669	4049975	+	2	3	1766	58.04
XLOC_016755	PLCL1	phospholipase C-like 1 [Source:HGNC Symbol;Acc:9063]	-0.664408	0.178024	1	0	0	0.913488	0.0593575	1	0	0	1.5779	0.00141388	0.198098	0	0	7	9820900	9943072	-	6	2	5228	42.25
XLOC_010149	USP2	ubiquitin carboxyl-terminal hydrolase 2 [Source:RefSeq peptide;Acc:NP_990257]	-0.921618	0.0679068	1	0	0	-0.957891	0.0593923	1	0	0	-0.0362735	0.943224	1	0	0	24	4173244	4185291	+	15	2	3319	62.43
XLOC_002434	NA	NA	0.905956	0.175155	1	0	0	1.25269	0.0595529	1	0	0	0.346738	0.588723	1	0	0	1	31094976	31096657	.	1	1	1682	33.77
XLOC_015851	USP54	ubiquitin specific peptidase 54 [Source:HGNC Symbol;Acc:23513]	-0.86357	0.00385348	0.480326	0	0	-0.558376	0.0600079	1	0	0	0.305194	0.307271	1	0	0	6	15645287	15696643	+	23	1	7171	45.82
XLOC_015900	RBP4	Retinol-binding protein 4 [Source:UniProtKB/Swiss-Prot;Acc:P41263]	0.45637	0.359548	1	0	0	0.942926	0.0600366	1	0	0	0.486556	0.328789	1	0	0	6	19941047	19955800	+	6	2	10389	39.8
XLOC_021979	NA	NA	-1.06269	0.135945	1	0	0	-1.36025	0.0600475	1	0	0	-0.297558	0.685778	1	0	0	Z	38984178	38984845	.	1	1	668	49.7
XLOC_014859	NA	NA	-3.97592	9.24e-06	0.041879	-1	-1	-1.52704	0.0601746	1	0	0	2.44888	0.00351799	0.316999	0	0	5	36541603	36608869	+	11	12	24309	38.89
XLOC_021510	NA	NA	-4.18886	0.00108171	0.262682	0	0	2.15465	0.0602466	1	0	0	6.34351	6.46e-06	0.00908563	1	1	Z	10539654	10550263	-	1	2	10610	40.75
XLOC_008862	EDEM2	Uncharacterized protein [Source:UniProtKB/TrEMBL;Acc:F1NAE0]	-0.215201	0.331417	1	0	0	-0.418714	0.0602992	1	0	0	-0.203513	0.360889	1	0	0	20	2895310	2907575	+	11	2	6353	50.13
XLOC_007917	DYNC1LI1	Cytoplasmic dynein 1 light intermediate chain 1 [Source:UniProtKB/Swiss-Prot;Acc:Q90828]	-0.190062	0.351548	1	0	0	-0.385099	0.0605606	1	0	0	-0.195037	0.341726	1	0	0	2	41036173	41058663	-	13	1	2426	43.94
XLOC_008763	NA	NA	1.23711	0.0479863	0.985469	0	0	1.17557	0.0606006	1	0	0	-0.0615389	0.916686	1	0	0	2	120102070	120103353	.	1	1	1284	38.32
XLOC_016268	COL17A1	Collagen alpha-1(XVII) chain 120 kDa linear IgA disease antigen homolog [Source:UniProtKB/Swiss-Prot;Acc:Q90584]	-1.43995	0.083207	1	0	0	-1.55732	0.060753	1	0	0	-0.11737	0.8907	1	0	0	6	23670969	23706526	-	56	1	5359	52.49
XLOC_003043	TMED3	transmembrane emp24 protein transport domain containing 3 [Source:HGNC Symbol;Acc:28889]	-0.131277	0.577213	1	0	0	-0.445687	0.0608853	1	0	0	-0.314411	0.185326	1	0	0	10	19476147	19478076	+	3	1	1297	62.14
XLOC_021562	PDE4D	phosphodiesterase 4D, cAMP-specific [Source:HGNC Symbol;Acc:8783]	-0.587356	0.240369	1	0	0	-0.943294	0.0609625	1	0	0	-0.355938	0.476708	1	0	0	Z	18108650	18254795	-	17	4	7373	37.99
XLOC_020314	NA	NA	1.16407	0.0581127	1	0	0	1.16217	0.0609705	1	0	0	-0.00190101	0.99722	1	0	0	JH375575.1	71	2197	-	3	1	488	65.98
XLOC_019326	NA	NA	0.111352	0.753047	1	0	0	-0.668348	0.0611622	1	0	0	-0.7797	0.0289378	0.721531	0	0	AADN03018934.1	1820	2006	.	1	1	187	49.2
XLOC_015558	LRFN5	leucine rich repeat and fibronectin type III domain containing 5 [Source:HGNC Symbol;Acc:20360]	-0.205233	0.710981	1	0	0	-1.05122	0.0611834	1	0	0	-0.845991	0.130654	1	0	0	5	59384542	59431168	-	4	4	4711	52.77
XLOC_003878	IARS	isoleucyl-tRNA synthetase [Source:HGNC Symbol;Acc:5330]	-0.508673	0.131516	1	0	0	-0.632652	0.06121	1	0	0	-0.123978	0.712962	1	0	0	12	3502404	3594440	+	35	2	5994	41.94
XLOC_018939	NA	NA	0.810287	0.0398255	0.96496	0	0	0.743817	0.0612551	1	0	0	-0.06647	0.86229	1	0	0	AADN03014980.1	26	1170	.	1	1	1145	67.07
XLOC_003527	CDH3	cadherin 3, type 1, P-cadherin (placental) [Source:HGNC Symbol;Acc:1762]	-0.352086	0.338286	1	0	0	-0.700647	0.0612556	1	0	0	-0.348561	0.351033	1	0	0	11	18310977	18316940	+	16	1	2960	66.08
XLOC_007629	PHF20L1	PHD finger protein 20-like protein 1 [Source:RefSeq peptide;Acc:NP_001034368]	0.100659	0.619028	1	0	0	0.3787	0.061441	1	0	0	0.278041	0.168801	1	0	0	2	141275093	141323928	+	24	9	7088	38.54
XLOC_004171	ACOX2	Acyl-coenzyme A oxidase [Source:UniProtKB/TrEMBL;Acc:E1C5V6]	0.199851	0.426889	1	0	0	0.471074	0.0614581	1	0	0	0.271223	0.280325	1	0	0	12	11822194	11836885	-	16	3	2902	51.14
XLOC_010023	GALE /// HMGCL	UDP-galactose-4-epimerase [Source:HGNC Symbol;Acc:4116] /// NA	-1.64579	0.00833123	0.636497	0	0	-1.15186	0.0614642	1	0	0	0.493933	0.417717	1	0	0	23	5542925	5552059	-	15	6	6510	59.05
XLOC_011711	ENSGALG00000010993 /// NA	Uncharacterized protein [Source:UniProtKB/TrEMBL;Acc:E1BS23] /// NA	-0.792705	0.029889	0.905256	0	0	0.671754	0.0615072	1	0	0	1.46446	6.62e-05	0.0346	1	1	3	37623859	37699571	+	8	4	25097	47.03
XLOC_017212	CTBS /// ENSGALG00000020772	Uncharacterized protein [Source:UniProtKB/TrEMBL;Acc:F1NRM4] ///	-0.842373	0.04058	0.96496	0	0	-0.768241	0.0615172	1	0	0	0.0741312	0.856	1	0	0	8	15439375	15501220	+	42	5	16873	42.43
XLOC_010572	RBM15	RNA binding motif protein 15 [Source:HGNC Symbol;Acc:14959]	1.17133	0.0194965	0.810805	0	0	0.943787	0.0616146	1	0	0	-0.227544	0.641669	1	0	0	26	1342854	1345933	+	4	1	2685	65.92
XLOC_018906	NA	NA	-0.0683888	0.822256	1	0	0	-0.583793	0.0616497	1	0	0	-0.515405	0.0963969	0.968555	0	0	AADN03014610.1	35	1114	+	4	1	799	72.34
XLOC_014957	TNFAIP2	tumor necrosis factor, alpha-induced protein 2 [Source:HGNC Symbol;Acc:11895]	0.56789	0.077366	1	0	0	0.600743	0.0618654	1	0	0	0.0328528	0.918079	1	0	0	5	50044596	50056145	+	11	2	3961	47.79
XLOC_008777	NA	NA	-0.20259	0.639763	1	0	0	-0.834535	0.0621405	1	0	0	-0.631945	0.157704	1	0	0	2	126587344	126589184	.	1	1	1841	46.22
XLOC_004181	ADAMTS9	ADAM metallopeptidase with thrombospondin type 1 motif, 9 [Source:HGNC Symbol;Acc:13202]	-0.806836	0.0895961	1	0	0	-0.888401	0.0622586	1	0	0	-0.0815648	0.863257	1	0	0	12	13713809	13779455	-	41	4	10459	50.65
XLOC_007134	OXNAD1	oxidoreductase NAD-binding domain-containing protein 1 [Source:RefSeq peptide;Acc:NP_001186567]	0.399562	0.12474	1	0	0	0.486354	0.06227	1	0	0	0.0867921	0.735637	1	0	0	2	34807256	34826801	+	9	4	2255	52.37
XLOC_016829	GORASP2	Golgi reassembly-stacking protein 2 [Source:RefSeq peptide;Acc:NP_001012612]	-0.19493	0.4046	1	0	0	-0.437017	0.0623836	1	0	0	-0.242087	0.301362	1	0	0	7	17667046	17676003	-	9	3	3843	44.63
XLOC_008633	NA	NA	0.902065	0.410414	1	0	0	1.9607	0.0624351	1	0	0	1.05863	0.277013	1	0	0	2	65782392	65782859	.	1	1	468	36.11
XLOC_020074	WDR54	WD repeat domain 54 [Source:HGNC Symbol;Acc:25770]	1.00985	0.0556142	1	0	0	0.987101	0.0626655	1	0	0	-0.0227499	0.964834	1	0	0	JH375168.1	68747	75293	+	9	1	2830	69.79
XLOC_004949	NA	NA	0.512227	0.37405	1	0	0	1.07013	0.0626788	1	0	0	0.557902	0.313953	1	0	0	14	15114731	15116198	+	3	1	214	70.09
XLOC_021293	MFSD7	major facilitator superfamily domain containing 7 [Source:HGNC Symbol;Acc:26177]	-0.0786074	0.801523	1	0	0	-0.589732	0.0627598	1	0	0	-0.511124	0.106362	0.985417	0	0	Z	52533436	52549979	+	10	2	3607	46.77
XLOC_000711	ILDR2	immunoglobulin-like domain containing receptor 2 [Source:HGNC Symbol;Acc:18131]	-0.233581	0.306667	1	0	0	-0.426494	0.0627936	1	0	0	-0.192913	0.399658	1	0	0	1	91207380	91243392	+	10	5	6897	48.5
XLOC_012321	HAAO	3-hydroxyanthranilate 3,4-dioxygenase [Source:HGNC Symbol;Acc:4796]	0.432087	0.240133	1	0	0	0.685969	0.0628239	1	0	0	0.253882	0.489191	1	0	0	3	23462000	23494020	-	10	2	2021	39.29
XLOC_020492	NA	NA	-0.529456	0.134905	1	0	0	-0.667012	0.0630762	1	0	0	-0.137556	0.702642	1	0	0	JH375754.1	174	1498	+	4	1	459	62.31
XLOC_005811	SPTAN1	spectrin alpha chain, brain [Source:RefSeq peptide;Acc:NP_001036003]	-0.0996883	0.670251	1	0	0	-0.436175	0.0632384	1	0	0	-0.336486	0.151555	1	0	0	17	5139845	5186123	+	55	10	13195	47.6
XLOC_021721	SRP19	signal recognition particle 19kDa [Source:HGNC Symbol;Acc:11300]	-0.287108	0.398141	1	0	0	-0.633646	0.0634392	1	0	0	-0.346538	0.308731	1	0	0	Z	45831314	45839766	-	5	2	3137	39.91
XLOC_003976	GXYLT2	Uncharacterized protein [Source:UniProtKB/TrEMBL;Acc:F1NNI4]	-0.174627	0.408955	1	0	0	-0.394538	0.063576	1	0	0	-0.219911	0.300514	1	0	0	12	16485996	16505946	+	7	2	3780	38.68
XLOC_000693	CD200 /// ENSGALG00000015395	OX-2 membrane glycoprotein precursor [Source:RefSeq peptide;Acc:NP_001025958] /// uncharacterized protein LOC418424 precursor [Source:RefSeq peptide;Acc:NP_001025957]	0.227988	0.286839	1	0	0	-0.401743	0.0638227	1	0	0	-0.629732	0.00352936	0.316999	0	0	1	88084658	88119440	+	17	9	7056	45.65
XLOC_010294	NCAM1	neural cell adhesion molecule 1 precursor [Source:RefSeq peptide;Acc:NP_001122300]	-0.31219	0.433777	1	0	0	-0.753878	0.0638934	1	0	0	-0.441687	0.278254	1	0	0	24	5803421	5884198	-	20	3	6977	48.01
XLOC_003286	FES	Uncharacterized protein [Source:UniProtKB/TrEMBL;Acc:F1NDM9]	0.476082	0.128074	1	0	0	0.581259	0.0640553	1	0	0	0.105177	0.732432	1	0	0	10	19587025	19592804	-	19	1	2718	64.5
XLOC_008672	NA	NA	-0.451104	0.451825	1	0	0	-1.1636	0.0640857	1	0	0	-0.712498	0.269025	1	0	0	2	84529346	84530235	.	1	1	890	40.67
XLOC_011307	CTSG	Uncharacterized protein [Source:UniProtKB/TrEMBL;Acc:H9L027]	1.00037	0.0287945	0.898477	0	0	0.850591	0.0643264	1	0	0	-0.149781	0.736847	1	0	0	28	1210143	1212697	-	5	1	1574	58.89
XLOC_017322	AK3L2	Uncharacterized protein [Source:UniProtKB/TrEMBL;Acc:F1NMJ2]	0.565148	0.048746	0.98876	0	0	0.53013	0.0644891	1	0	0	-0.0350185	0.902283	1	0	0	8	27167595	27178126	+	5	2	2700	53.63
XLOC_020262	NA	NA	1.6076	0.140421	1	0	0	1.99524	0.0645264	1	0	0	0.38764	0.679157	1	0	0	JH375523.1	39663	40296	.	1	1	634	49.05
XLOC_018309	NA	NA	-0.496238	0.424124	1	0	0	-1.19658	0.0648057	1	0	0	-0.70034	0.28564	1	0	0	9	15530890	15531818	.	1	1	929	51.78
XLOC_012633	SMAP1	small ArfGAP 1 [Source:HGNC Symbol;Acc:19651]	-0.132011	0.497406	1	0	0	-0.361439	0.0648586	1	0	0	-0.229428	0.240478	1	0	0	3	81796518	82056695	-	12	2	4609	42.87
XLOC_002314	CAPN5	Uncharacterized protein [Source:UniProtKB/TrEMBL;Acc:E1C292]	0.0226004	0.963151	1	0	0	0.899157	0.0651906	1	0	0	0.876557	0.0714294	0.908671	0	0	1	192455767	192506610	-	13	1	6122	50.08
XLOC_021171	GCNT4	Uncharacterized protein [Source:UniProtKB/TrEMBL;Acc:E1C421]	0.293944	0.343299	1	0	0	0.572545	0.0653528	1	0	0	0.278601	0.367576	1	0	0	Z	23947307	23966631	+	4	3	5354	49.08
XLOC_019620	NA	NA	-0.660261	0.283771	1	0	0	-1.15666	0.0656741	1	0	0	-0.4964	0.428845	1	0	0	AADN03022161.1	94	263	.	1	1	170	65.29
XLOC_001202	APBB1	amyloid beta (A4) precursor protein-binding, family B, member 1 (Fe65) [Source:HGNC Symbol;Acc:581]	-0.658243	0.221589	1	0	0	-0.998814	0.0658778	1	0	0	-0.340571	0.532069	1	0	0	1	193600925	193604921	+	10	1	1428	68.91
XLOC_000293	ENSGALG00000011747		0.715696	0.266907	1	0	0	1.18999	0.0662839	1	0	0	0.474291	0.448738	1	0	0	1	47926959	48009693	+	3	1	900	63.89
XLOC_018737	NA	NA	0.800316	0.07703	1	0	0	0.835065	0.0664696	1	0	0	0.0347485	0.937437	1	0	0	AADN03012836.1	839	1265	.	1	1	427	63.93
XLOC_016335	BNIP3	Uncharacterized protein [Source:UniProtKB/TrEMBL;Acc:F1NNM4]	0.295296	0.218858	1	0	0	0.441096	0.0665175	1	0	0	0.1458	0.542903	1	0	0	6	34328847	34334530	-	6	2	1677	45.2
XLOC_016527	NA	NA	-0.0870284	0.837982	1	0	0	0.753273	0.0665873	1	0	0	0.840301	0.0413159	0.786913	0	0	7	14241711	14242297	+	1	2	587	41.23
XLOC_002020	ENSGALG00000016722		1.84372	0.0403428	0.96496	0	0	1.65367	0.066633	1	0	0	-0.190042	0.815292	1	0	0	1	129458817	129466044	-	7	1	1763	48.27
XLOC_003782	NA	NA	0.755699	0.35636	1	0	0	1.42045	0.0667886	1	0	0	0.664754	0.35633	1	0	0	11	12987924	12988443	.	1	1	520	33.46
XLOC_001865	ENSGALG00000026592		0.156005	0.606821	1	0	0	0.556109	0.0673044	1	0	0	0.400103	0.187313	1	0	0	1	100373556	100373705	-	1	1	150	65.33
XLOC_007534	PKIA	cAMP-dependent protein kinase inhibitor alpha [Source:UniProtKB/Swiss-Prot;Acc:Q90641]	1.14288	0.0329484	0.921976	0	0	0.979933	0.0673565	1	0	0	-0.162951	0.75408	1	0	0	2	119973142	120011184	+	3	2	2742	38.73
XLOC_004213	PLXND1	plexin D1 [Source:HGNC Symbol;Acc:9107]	0.1875	0.39438	1	0	0	0.402653	0.0675073	1	0	0	0.215152	0.327097	1	0	0	12	19509180	19575736	-	38	3	8578	55.4
XLOC_002952	HDC	histidine decarboxylase [Source:HGNC Symbol;Acc:4855]	0.661808	0.177057	1	0	0	0.890414	0.0676485	1	0	0	0.228606	0.623355	1	0	0	10	10377855	10387039	+	12	1	2089	45.33
XLOC_013943	FAM13A	family with sequence similarity 13, member A [Source:HGNC Symbol;Acc:19367]	-0.015151	0.959442	1	0	0	0.544831	0.0676524	1	0	0	0.559982	0.0600721	0.880965	0	0	4	34540120	34656257	-	24	5	5691	48.43
XLOC_010433	ENSGALG00000026070		0.598704	0.123155	1	0	0	0.711577	0.0677312	1	0	0	0.112873	0.766138	1	0	0	25	433336	438319	-	13	2	3026	62.23
XLOC_016193	SLC16A12	Uncharacterized protein [Source:UniProtKB/TrEMBL;Acc:F1P1F5]	-0.170828	0.565259	1	0	0	0.540425	0.0677373	1	0	0	0.711253	0.0163611	0.591	0	0	6	18906389	18933122	-	7	3	3353	44.74
XLOC_001072	STARD13	StAR-related lipid transfer (START) domain containing 13 [Source:HGNC Symbol;Acc:19164]	0.169701	0.465826	1	0	0	0.42491	0.0678362	1	0	0	0.255209	0.270361	1	0	0	1	173241712	173496567	+	17	5	8698	43.16
XLOC_022035	NA	NA	1.58034	0.0600444	1	0	0	1.5086	0.0678396	1	0	0	-0.0717476	0.924945	1	0	0	Z	63730315	63731250	.	1	1	936	36.43
XLOC_017167	gga-mir-1610	gga-mir-1610 [Source:miRBase;Acc:MI0007338]	0.265534	0.217437	1	0	0	0.393012	0.0678847	1	0	0	0.127477	0.549586	1	0	0	8	10666247	10684646	+	5	3	4858	41.44
XLOC_001116	EXPH5 /// NA	exophilin 5 [Source:HGNC Symbol;Acc:30578] /// NA	-0.214001	0.31305	1	0	0	-0.388581	0.067935	1	0	0	-0.17458	0.411789	1	0	0	1	179432659	179467479	+	9	6	9929	42.19
XLOC_003020	SMAD6	Mothers against decapentaplegic homolog 6 [Source:UniProtKB/Swiss-Prot;Acc:Q9W734]	-0.0528595	0.843227	1	0	0	-0.492999	0.0679594	1	0	0	-0.440139	0.102318	0.981255	0	0	10	18171488	18201886	+	4	2	5502	50.18
XLOC_020563	NA	NA	0.72065	0.436796	1	0	0	1.71947	0.068137	1	0	0	0.998819	0.278564	1	0	0	JH375909.1	3499	3895	.	1	1	397	44.84
XLOC_008197	GNAL	guanine nucleotide binding protein (G protein), alpha activating activity polypeptide, olfactory type [Source:RefSeq peptide;Acc:NP_001008746]	0.726029	0.035004	0.927914	0	0	0.631446	0.0681809	1	0	0	-0.0945824	0.776746	1	0	0	2	97218605	97338284	-	13	3	6181	45.69
XLOC_018244	NA	NA	0.156234	0.751945	1	0	0	-0.988434	0.0682139	1	0	0	-1.14467	0.0327577	0.736972	0	0	9	163253	164527	.	1	1	1275	40
XLOC_017378	UAP1	Uncharacterized protein [Source:UniProtKB/TrEMBL;Acc:F1NFV9]	-0.0770988	0.736576	1	0	0	-0.423784	0.0682158	1	0	0	-0.346685	0.134529	1	0	0	8	3803211	3807691	-	10	2	1748	61.96
XLOC_011648	SLC35B2	Uncharacterized protein [Source:UniProtKB/TrEMBL;Acc:F1NC34]	-0.0963198	0.646738	1	0	0	-0.386127	0.0688204	1	0	0	-0.289807	0.171179	1	0	0	3	29622917	29627624	+	4	2	2685	52.29
XLOC_005316	TRAFD1	TRAF-type zinc finger domain containing 1 [Source:HGNC Symbol;Acc:24808]	-0.426222	0.0291731	0.905208	0	0	-0.355307	0.068972	1	0	0	0.0709141	0.716908	1	0	0	15	6287933	6301645	+	8	12	10731	42.64
XLOC_001542	KCTD17	potassium channel tetramerisation domain containing 17 [Source:HGNC Symbol;Acc:25705]	-0.569995	0.102774	1	0	0	-0.637783	0.0692454	1	0	0	-0.0677876	0.847713	1	0	0	1	51336790	51344019	-	3	3	4912	49.92
XLOC_014792	MAP3K9	mitogen-activated protein kinase kinase kinase 9 [Source:HGNC Symbol;Acc:6861]	0.510714	0.282303	1	0	0	0.859201	0.0695908	1	0	0	0.348487	0.446694	1	0	0	5	26586981	26631624	+	11	1	3792	56.62
XLOC_006157	ENSGALG00000002923		-0.10196	0.869738	1	0	0	-1.18101	0.0698764	1	0	0	-1.07905	0.0938762	0.968555	0	0	18	5036579	5037436	+	3	1	708	62.15
XLOC_019671	NA	NA	0.576678	0.39481	1	0	0	1.22763	0.0703429	1	0	0	0.650947	0.326643	1	0	0	AADN03022683.1	585	1562	+	2	1	830	56.27
XLOC_000649	CCDC80	coiled-coil domain-containing protein 80 precursor [Source:RefSeq peptide;Acc:NP_989762]	1.14967	0.0314883	0.921967	0	0	0.974152	0.0703756	1	0	0	-0.175514	0.730637	1	0	0	1	82940416	82959869	+	7	1	3713	46.81
XLOC_008658	NA	NA	-1.94596	0.0387368	0.963801	0	0	-1.68092	0.0705177	1	0	0	0.265039	0.774526	1	0	0	2	75474713	75478081	.	1	1	3369	40.61
XLOC_018681	NA	NA	-0.994109	0.100906	1	0	0	-1.09807	0.0709533	1	0	0	-0.103961	0.869379	1	0	0	AADN03012338.1	209	417	.	1	1	209	47.85
XLOC_006519	HSD3B7	Uncharacterized protein [Source:UniProtKB/TrEMBL;Acc:F1NGY4]	0.0889259	0.68301	1	0	0	0.392887	0.0709675	1	0	0	0.303961	0.161108	1	0	0	19	3686349	3701041	+	6	4	4146	45.83
XLOC_005296	WDR66	WD repeat domain 66 [Source:HGNC Symbol;Acc:28506]	-0.194462	0.567171	1	0	0	-0.622103	0.0710435	1	0	0	-0.427642	0.214139	1	0	0	15	5691074	5704354	+	20	5	4060	52.71
XLOC_000547	FGF23	fibroblast growth factor 23 [Source:HGNC Symbol;Acc:3680]	0.175824	0.582513	1	0	0	0.577428	0.0713831	1	0	0	0.401605	0.20785	1	0	0	1	73251117	73260105	+	4	3	4957	38.49
XLOC_013521	MTMR7	Uncharacterized protein [Source:UniProtKB/TrEMBL;Acc:F1NVJ1]	-0.235839	0.338466	1	0	0	0.441498	0.0714144	1	0	0	0.677338	0.00582047	0.373361	0	0	4	62695066	62745527	+	17	6	9113	38.32
XLOC_005359	NA	NA	0.0523086	0.850943	1	0	0	0.498824	0.0714519	1	0	0	0.446515	0.10553	0.985417	0	0	15	8062081	8069986	+	3	5	6743	39.3
XLOC_018463	ENSGALG00000017674		-0.344419	0.760504	1	0	0	-2.12446	0.0715321	1	0	0	-1.78005	0.125352	1	0	0	AADN03010671.1	358	1207	-	4	1	558	62.72
XLOC_021685	AGTPBP1	Cytosolic carboxypeptidase 1 [Source:UniProtKB/Swiss-Prot;Acc:E1C3P4]	-0.585733	0.298503	1	0	0	-1.04239	0.0715613	1	0	0	-0.456656	0.436125	1	0	0	Z	40523518	40576398	-	26	1	7165	38.33
XLOC_012738	SCARA3	scavenger receptor class A, member 3 [Source:HGNC Symbol;Acc:19000]	-0.743439	0.324407	1	0	0	-1.38861	0.0716457	1	0	0	-0.645167	0.399753	1	0	0	3	104817333	104822180	-	6	1	2339	62.89
XLOC_002322	ART7B	uncharacterized protein LOC428124 precursor [Source:RefSeq peptide;Acc:NP_001107976]	-0.133556	0.761858	1	0	0	0.789863	0.0718521	1	0	0	0.923419	0.0354085	0.757766	0	0	1	193335977	193339544	-	3	1	3229	56.58
XLOC_017101	ENSGALG00000027608		-0.524753	0.0197455	0.818654	0	0	-0.404838	0.0719358	1	0	0	0.119915	0.593983	1	0	0	8	4506294	4507721	+	2	2	1204	64.78
XLOC_019394	NA	NA	-0.446243	0.317658	1	0	0	-0.822196	0.072034	1	0	0	-0.375953	0.415704	1	0	0	AADN03019469.1	2	248	.	1	1	247	48.58
XLOC_000680	HHLA2	Uncharacterized protein [Source:UniProtKB/TrEMBL;Acc:E1C1P7]	0.0241321	0.943729	1	0	0	-0.618259	0.0722281	1	0	0	-0.642391	0.0617507	0.883016	0	0	1	86867701	86894342	+	10	6	3555	41.01
XLOC_007820	SOSTDC1	Sclerostin domain-containing protein 1 [Source:UniProtKB/Swiss-Prot;Acc:Q6VYA3]	-2.15802	0.012217	0.705816	0	0	-1.48878	0.072255	1	0	0	0.669231	0.433229	1	0	0	2	28529557	28536991	-	2	2	5308	39.32
XLOC_021764	CAST	calpastatin [Source:RefSeq peptide;Acc:NP_001131122]	0.257468	0.413106	1	0	0	0.562275	0.0723241	1	0	0	0.304807	0.324532	1	0	0	Z	56842781	56903872	-	31	6	4271	40.74
XLOC_009181	ENSGALG00000020972		-0.0166452	0.970022	1	0	0	0.791967	0.0723837	1	0	0	0.808612	0.0644061	0.894863	0	0	20	10822141	10824324	-	6	3	1001	63.64
XLOC_013928	PGRMC2	membrane-associated progesterone receptor component 2 [Source:RefSeq peptide;Acc:NP_001006441]	-0.379073	0.197968	1	0	0	-0.529828	0.072439	1	0	0	-0.150754	0.60847	1	0	0	4	33879019	33891287	-	3	2	2319	44.76
XLOC_018064	ETV5	Uncharacterized protein [Source:UniProtKB/TrEMBL;Acc:F1NEG9]	0.369197	0.266165	1	0	0	0.594908	0.0727153	1	0	0	0.225711	0.486973	1	0	0	9	4618199	4630260	-	12	1	5132	56.29
XLOC_019408	ENSGALG00000028748		-0.401167	0.271903	1	0	0	-0.656995	0.0727508	1	0	0	-0.255828	0.483173	1	0	0	AADN03019658.1	1214	4060	-	4	1	2408	49.38
XLOC_021758	ABCA1	ATP-binding cassette sub-family A member 1 [Source:RefSeq peptide;Acc:NP_989476]	-0.208864	0.360151	1	0	0	0.40904	0.0728831	1	0	0	0.617904	0.00686137	0.405978	0	0	Z	54546940	54642132	-	53	5	11599	47.25
XLOC_005991	NA	NA	-0.247666	0.236265	1	0	0	-0.376792	0.0729192	1	0	0	-0.129126	0.538821	1	0	0	17	4992605	4994969	-	4	2	1105	52.22
XLOC_000662	FILIP1L	Uncharacterized protein [Source:UniProtKB/TrEMBL;Acc:E1C0V8]	-0.617991	0.0669674	1	0	0	-0.605415	0.072956	1	0	0	0.0125759	0.970396	1	0	0	1	84070385	84222494	+	8	2	6470	41.61
XLOC_004641	YIPF5	protein YIPF5 [Source:RefSeq peptide;Acc:NP_001185566]	-0.321947	0.174987	1	0	0	-0.426054	0.0730193	1	0	0	-0.104107	0.660972	1	0	0	13	17011235	17018764	-	5	2	2259	44.13
XLOC_007391	ALG2	Uncharacterized protein [Source:UniProtKB/TrEMBL;Acc:F1NWX1]	-0.164514	0.415629	1	0	0	-0.363943	0.0732542	1	0	0	-0.199429	0.325824	1	0	0	2	89705823	89708534	+	2	1	2276	41.78
XLOC_019789	NA	NA	-0.494365	0.394372	1	0	0	-1.07711	0.0732655	1	0	0	-0.582746	0.344672	1	0	0	AADN03024130.1	546	667	.	1	1	122	51.64
XLOC_012025	KLF11	Krueppel-like factor 11 [Source:RefSeq peptide;Acc:NP_001006417]	0.294104	0.282919	1	0	0	0.489396	0.0734156	1	0	0	0.195292	0.467038	1	0	0	3	96059083	96065175	+	3	2	2765	53.67
XLOC_012892	NA	NA	-0.916941	0.332733	1	0	0	-1.74863	0.0739205	1	0	0	-0.831692	0.396543	1	0	0	3	39157001	39157903	.	1	1	903	49.5
XLOC_018519	NA	NA	-0.435835	0.524395	1	0	0	-1.26856	0.073965	1	0	0	-0.832724	0.24061	1	0	0	AADN03010884.1	19	99	.	1	1	81	83.95
XLOC_006226	TIMP2	metalloproteinase inhibitor 2 precursor [Source:RefSeq peptide;Acc:NP_989629]	-0.882174	0.0266857	0.864893	0	0	-0.709351	0.0739809	1	0	0	0.172823	0.661883	1	0	0	18	10040657	10047611	+	5	1	804	63.31
XLOC_021620	GGA.8237	Uncharacterized protein [Source:UniProtKB/TrEMBL;Acc:E1BTQ7]	-0.472072	0.0581898	1	0	0	-0.446	0.0741226	1	0	0	0.0260718	0.917286	1	0	0	Z	27176107	27188771	-	4	3	1834	44.93
XLOC_017763	KLHL24	DRE1 protein [Source:RefSeq peptide;Acc:NP_001026475]	-0.367218	0.26772	1	0	0	-0.593133	0.074147	1	0	0	-0.225915	0.495215	1	0	0	9	2102433	2116451	+	6	2	6699	45.89
XLOC_001298	PTPN18	Uncharacterized protein [Source:UniProtKB/TrEMBL;Acc:F1P0Y2]	-0.095333	0.619605	1	0	0	-0.345127	0.0741679	1	0	0	-0.249794	0.195401	1	0	0	1	12381775	12452164	-	19	3	4046	42.34
XLOC_017092	SEC22B	Vesicle-trafficking protein SEC22b [Source:UniProtKB/Swiss-Prot;Acc:Q5ZJW4]	-0.186921	0.474652	1	0	0	-0.46812	0.0741698	1	0	0	-0.281199	0.28285	1	0	0	8	4130593	4139427	+	5	1	2533	47.18
XLOC_008018	HSBP1L1	Uncharacterized protein [Source:UniProtKB/TrEMBL;Acc:E1BRC6]	-0.410268	0.0568894	1	0	0	-0.385376	0.0743149	1	0	0	0.0248923	0.908463	1	0	0	2	56276632	56279702	-	4	1	770	48.7
XLOC_013123	NA	NA	-1.10504	0.066871	1	0	0	-1.08543	0.07433	1	0	0	0.0196126	0.974439	1	0	0	4	3404065	3404548	+	2	1	395	79.24
XLOC_002214	ALOX5AP	Uncharacterized protein [Source:UniProtKB/TrEMBL;Acc:E1BT06]	0.0526219	0.886159	1	0	0	-0.673723	0.0743646	1	0	0	-0.726345	0.0532602	0.846457	0	0	1	174335143	174344760	-	5	1	2899	51.95
XLOC_007168	UBE1DC1	ubiquitin-like modifier-activating enzyme 5 [Source:RefSeq peptide;Acc:NP_001001765]	-0.223878	0.528674	1	0	0	-0.63696	0.0743733	1	0	0	-0.413082	0.246056	1	0	0	2	42915840	42925896	+	12	3	3697	41.11
XLOC_010066	NA	NA	-1.88217	0.0598812	1	0	0	-1.74834	0.0744629	1	0	0	0.133831	0.897796	1	0	0	23	2795581	2796166	.	1	1	586	46.42
XLOC_009961	NA	NA	-1.60394	0.00688012	0.605968	0	0	-1.03747	0.0744805	1	0	0	0.566466	0.337098	1	0	0	23	2782838	2807521	-	3	2	2615	47.46
XLOC_019324	NA	NA	0.0621186	0.86691	1	0	0	-0.664196	0.0747551	1	0	0	-0.726314	0.0514358	0.840559	0	0	AADN03018934.1	1001	1347	.	1	1	347	46.11
XLOC_022044	NA	NA	-1.34901	0.0129801	0.705816	0	0	-0.94926	0.0747571	1	0	0	0.399746	0.464112	1	0	0	Z	65839188	65841607	.	1	1	2420	43.93
XLOC_011630	RBKS	ribokinase [Source:HGNC Symbol;Acc:30325]	0.273378	0.194264	1	0	0	0.375236	0.0749228	1	0	0	0.101858	0.625148	1	0	0	3	26932711	27002504	+	9	3	6738	45.61
XLOC_022045	NA	NA	-1.34768	0.055245	1	0	0	-1.20916	0.0751304	1	0	0	0.138517	0.852048	1	0	0	Z	65841921	65842631	.	1	1	711	34.32
XLOC_009037	TGIF2	Uncharacterized protein [Source:UniProtKB/TrEMBL;Acc:F1NHZ2]	-0.484846	0.349694	1	0	0	0.910842	0.075471	1	0	0	1.39569	0.0068663	0.405978	0	0	20	447668	450337	-	2	2	2619	57.35
XLOC_010477	NA	NA	1.84618	0.00283006	0.42486	0	0	1.10501	0.0755921	1	0	0	-0.741169	0.211286	1	0	0	25	1519554	1521755	-	4	1	798	69.55
XLOC_017898	ENSGALG00000023866		0.531133	0.434146	1	0	0	1.21094	0.0756346	1	0	0	0.67981	0.306756	1	0	0	9	15040804	15043296	+	10	1	1593	65.03
XLOC_008655	NA	NA	-2.4543	0.020751	0.825125	0	0	-1.79051	0.0761835	1	0	0	0.663797	0.546403	1	0	0	2	75472214	75472938	.	1	1	725	42.07
XLOC_001367	FOXP2	FoxP2; Uncharacterized protein [Source:UniProtKB/TrEMBL;Acc:Q5IHK1] // Uncharacterized protein [Source:UniProtKB/TrEMBL;Acc:E1BY02]	-0.526574	0.0396971	0.96496	0	0	0.451459	0.0763779	1	0	0	0.978033	0.000141578	0.0583429	0	0	1	25843843	26191414	-	21	7	6517	39.25
XLOC_002622	NA	NA	-2.18767	0.00727921	0.614844	0	0	-1.37647	0.0765971	1	0	0	0.811207	0.335376	1	0	0	1	104120921	104121671	.	1	1	751	47.54
XLOC_018819	NA	NA	0.210651	0.646202	1	0	0	0.810025	0.0769974	1	0	0	0.599374	0.185103	1	0	0	AADN03013528.1	180	970	.	1	1	791	59.04
XLOC_011311	PIAS4	protein inhibitor of activated STAT, 4 [Source:HGNC Symbol;Acc:17002]	0.0285099	0.915267	1	0	0	0.470211	0.0773605	1	0	0	0.441701	0.0935157	0.968555	0	0	28	1420886	1434213	-	10	2	4576	58.26
XLOC_011123	RANBP3	RAN binding protein 3 [Source:HGNC Symbol;Acc:9850]	0.355509	0.0809522	1	0	0	0.3599	0.0775286	1	0	0	0.00439102	0.98271	1	0	0	28	737271	778395	+	18	11	4034	47.03
XLOC_006892	NA	NA	1.39989	0.0503385	1	0	0	1.26688	0.0775743	1	0	0	-0.133003	0.844397	1	0	0	19	8706489	8706892	.	1	1	404	70.05
XLOC_018114	MFI2	melanotransferrin precursor [Source:RefSeq peptide;Acc:NP_990538]	0.46196	0.0474109	0.981342	0	0	0.410717	0.0779973	1	0	0	-0.0512426	0.825115	1	0	0	9	11940276	11956891	-	16	2	3602	48.72
XLOC_008661	NA	NA	-2.70462	0.0138097	0.714882	0	0	-1.84547	0.0780372	1	0	0	0.859153	0.443865	1	0	0	2	75481945	75482336	.	1	1	392	52.81
XLOC_016377	NA	NA	-2.24906	0.00809716	0.62372	0	0	-1.4097	0.0785176	1	0	0	0.839359	0.335396	1	0	0	6	17042880	17043904	.	1	1	1025	54.54
XLOC_009931	TCEA3	transcription elongation factor A (SII), 3 [Source:HGNC Symbol;Acc:11615]	-0.653124	0.0236824	0.843081	0	0	-0.506949	0.0786925	1	0	0	0.146175	0.612316	1	0	0	23	2130236	2135679	-	12	2	2310	60.82
XLOC_000410	KIAA1549	KIAA1549 [Source:HGNC Symbol;Acc:22219]	-0.10579	0.64128	1	0	0	-0.401747	0.0788034	1	0	0	-0.295957	0.194673	1	0	0	1	56390459	56462513	+	19	3	7698	46.3
XLOC_007072	C1GALT1	Glycoprotein-N-acetylgalactosamine 3-beta-galactosyltransferase 1 [Source:UniProtKB/Swiss-Prot;Acc:Q5F3G7]	-0.417473	0.116637	1	0	0	-0.467963	0.078944	1	0	0	-0.0504893	0.849605	1	0	0	2	24823300	24831595	+	3	2	4999	40.45
XLOC_005567	ADORA2A	Uncharacterized protein [Source:UniProtKB/TrEMBL;Acc:E1BXP5]	-0.260256	0.34445	1	0	0	-0.487899	0.0789502	1	0	0	-0.227643	0.412379	1	0	0	15	8479952	8491968	-	2	2	3842	46.69
XLOC_015185	LRRC56	leucine rich repeat containing 56 [Source:HGNC Symbol;Acc:25430]	-1.56705	0.00765105	0.620904	0	0	-1.00502	0.0791507	1	0	0	0.562031	0.347513	1	0	0	5	15297420	15350854	-	16	2	2906	55.06
XLOC_018058	ILKAP	Uncharacterized protein [Source:UniProtKB/TrEMBL;Acc:E1BYA9]	-0.209511	0.449677	1	0	0	-0.490656	0.0794517	1	0	0	-0.281145	0.314102	1	0	0	9	4331989	4340474	-	11	4	2248	52.09
XLOC_015666	NA	NA	-2.13265	0.0403601	0.96496	0	0	-1.57521	0.0797188	1	0	0	0.557443	0.621484	1	0	0	5	36568512	36568789	.	1	1	278	39.57
XLOC_018264	NA	NA	0.426203	0.523416	1	0	0	1.14531	0.0800208	1	0	0	0.71911	0.259022	1	0	0	9	4588427	4589221	.	1	1	795	50.94
XLOC_003490	ENSGALG00000020995	Uncharacterized protein [Source:UniProtKB/TrEMBL;Acc:F1NP24]	-0.670053	0.179706	1	0	0	-0.882353	0.0800405	1	0	0	-0.212301	0.674635	1	0	0	11	16301735	16302965	+	3	2	777	57.79
XLOC_021229	GCNT1	Uncharacterized protein [Source:UniProtKB/TrEMBL;Acc:F1NU59]	0.470873	0.148887	1	0	0	0.570384	0.0800475	1	0	0	0.0995115	0.75502	1	0	0	Z	37220627	37223551	+	2	2	2518	38.05
XLOC_001550	HMOX1	heme oxygenase 1 [Source:RefSeq peptide;Acc:NP_990675]	0.3848	0.145166	1	0	0	0.462276	0.0802862	1	0	0	0.0774759	0.768881	1	0	0	1	51949101	51955226	-	5	1	1565	51.5
XLOC_018483	NA	NA	0.833888	0.124708	1	0	0	0.956718	0.080373	1	0	0	0.12283	0.815919	1	0	0	AADN03010785.1	448	739	.	1	1	292	70.55
XLOC_004672	NA	NA	-1.23307	0.224013	1	0	0	-1.8558	0.0805187	1	0	0	-0.622722	0.569186	1	0	0	13	10281539	10281977	.	1	1	439	41.91
XLOC_007497	FAM110B	Uncharacterized protein [Source:UniProtKB/TrEMBL;Acc:E1C634]	-0.252975	0.384415	1	0	0	0.5027	0.0807234	1	0	0	0.755675	0.0088769	0.455536	0	0	2	111602175	111605171	+	1	2	2997	44.18
XLOC_006295	FOXK2	forkhead box K2 [Source:HGNC Symbol;Acc:6036]	-0.184071	0.410556	1	0	0	-0.393282	0.0807304	1	0	0	-0.209211	0.352054	1	0	0	18	3381144	3397970	-	10	4	6623	43.74
XLOC_014542	GIF	gastric intrinsic factor (vitamin B synthesis) [Source:HGNC Symbol;Acc:4268]	-0.214532	0.520319	1	0	0	-0.585213	0.0808403	1	0	0	-0.370681	0.267697	1	0	0	5	484670	487179	+	8	2	1622	61.59
XLOC_015804	PRKG1	protein kinase, cGMP-dependent, type I [Source:HGNC Symbol;Acc:9414]	-0.0308772	0.950455	1	0	0	-0.874622	0.0810928	1	0	0	-0.843745	0.0921895	0.968555	0	0	6	9373495	9764290	+	18	1	6719	45.22
XLOC_021234	PSAT1	phosphoserine aminotransferase 1 [Source:HGNC Symbol;Acc:19129]	0.34909	0.304522	1	0	0	-0.594489	0.081108	1	0	0	-0.943579	0.00588112	0.374691	0	0	Z	37821951	37840565	+	9	1	6076	43.55
XLOC_018402	NA	NA	-0.00326186	0.994873	1	0	0	0.871883	0.0812011	1	0	0	0.875145	0.0767501	0.92977	0	0	AADN03010060.1	92	565	+	2	1	348	73.28
XLOC_011580	DUSP10	dual specificity protein phosphatase 10 [Source:RefSeq peptide;Acc:NP_001026215]	-0.0272504	0.922456	1	0	0	-0.496923	0.0812174	1	0	0	-0.469672	0.0977125	0.968555	0	0	3	17664736	17687006	+	4	1	3648	46.44
XLOC_006689	CLDN3	claudin-3 [Source:RefSeq peptide;Acc:NP_989533]	-1.36724	0.013813	0.714882	0	0	-0.958623	0.0813175	1	0	0	0.408613	0.461697	1	0	0	19	714995	715639	-	1	1	645	65.27
XLOC_015291	TTC9	tetratricopeptide repeat domain 9 [Source:HGNC Symbol;Acc:20267]	0.038508	0.949227	1	0	0	1.03431	0.0813221	1	0	0	0.995804	0.090747	0.963313	0	0	5	26666430	26693242	-	3	2	1340	56.42
XLOC_012751	KIF13B	kinesin family member 13B [Source:HGNC Symbol;Acc:14405]	0.156264	0.500914	1	0	0	0.40477	0.0813644	1	0	0	0.248505	0.28292	1	0	0	3	105851011	105973615	-	40	2	10509	48.14
XLOC_004156	XPC	Uncharacterized protein [Source:UniProtKB/TrEMBL;Acc:E1BUG1]	0.158404	0.473633	1	0	0	0.384926	0.0814215	1	0	0	0.226522	0.302523	1	0	0	12	10776979	10787340	-	15	10	5492	43.39
XLOC_014838	COCH	Cochlin [Source:UniProtKB/Swiss-Prot;Acc:O42163]	0.719622	0.016964	0.77414	0	0	0.524034	0.0814467	1	0	0	-0.195588	0.514151	1	0	0	5	33517885	33536536	+	11	5	4020	42.46
XLOC_005891	CUTA	cutA divalent cation tolerance homolog (E. coli) [Source:HGNC Symbol;Acc:21101]	0.409272	0.154374	1	0	0	0.501892	0.0814927	1	0	0	0.0926201	0.742799	1	0	0	17	8279787	8286643	+	7	3	1399	58.47
XLOC_009277	NA	NA	1.04753	0.29024	1	0	0	1.63231	0.0815902	1	0	0	0.584771	0.491071	1	0	0	20	8335902	8336487	.	1	1	586	37.37
XLOC_017539	TMEM53	Uncharacterized protein [Source:UniProtKB/TrEMBL;Acc:F1NBS1]	-0.299771	0.20843	1	0	0	-0.417119	0.0817346	1	0	0	-0.117348	0.624405	1	0	0	8	19632939	19636291	-	4	3	1616	52.85
XLOC_018313	NA	NA	-0.50779	0.436155	1	0	0	-1.19537	0.0820398	1	0	0	-0.687583	0.33013	1	0	0	9	15556668	15557177	.	1	1	510	44.51
XLOC_000110	CDHR3	cadherin-related family member 3 [Source:HGNC Symbol;Acc:26308]	0.744388	0.272762	1	0	0	1.15911	0.0820514	1	0	0	0.414726	0.516899	1	0	0	1	13960601	13995845	+	19	1	6034	45.72
XLOC_006086	NA	NA	0.602958	0.363742	1	0	0	1.13234	0.0822719	1	0	0	0.529378	0.392486	1	0	0	17	7257895	7258438	.	1	1	544	56.62
XLOC_013942	PYURF	PIGY upstream reading frame [Source:HGNC Symbol;Acc:44317]	-0.452628	0.165971	1	0	0	-0.570858	0.082301	1	0	0	-0.11823	0.719579	1	0	0	4	34481850	34488580	-	2	2	6631	44.59
XLOC_017067	NA	NA	-0.991523	0.179947	1	0	0	-1.30427	0.0823159	1	0	0	-0.312743	0.682135	1	0	0	7	35803361	35803738	.	1	1	378	76.72
XLOC_006230	SOCS3	suppressor of cytokine signaling 3 [Source:RefSeq peptide;Acc:NP_989931]	1.16292	0.020245	0.825125	0	0	0.868495	0.0823663	1	0	0	-0.294428	0.549409	1	0	0	18	10116368	10118038	+	2	2	1451	63.68
XLOC_000830	DMD	dystrophin [Source:RefSeq peptide;Acc:NP_990630]	-0.100091	0.703855	1	0	0	-0.461772	0.0830085	1	0	0	-0.361681	0.172782	1	0	0	1	114233667	114932830	+	65	2	11755	43.67
XLOC_010460	PMVK	phosphomevalonate kinase [Source:HGNC Symbol;Acc:9141]	-0.0920855	0.724672	1	0	0	-0.461612	0.0830623	1	0	0	-0.369527	0.163449	1	0	0	25	1263788	1264966	-	3	1	564	68.79
XLOC_014128	ATP10D	Uncharacterized protein [Source:UniProtKB/TrEMBL;Acc:E1C8A3]	0.250482	0.281075	1	0	0	0.402981	0.0831896	1	0	0	0.152499	0.508286	1	0	0	4	66373443	66411583	-	23	5	6468	41.81
XLOC_009370	UBE4B	ubiquitination factor E4B [Source:HGNC Symbol;Acc:12500]	-0.174209	0.51092	1	0	0	-0.460348	0.0832058	1	0	0	-0.286139	0.280962	1	0	0	21	3595408	3631356	+	29	4	6328	46.16
XLOC_015569	NA	NA	-0.0652802	0.939684	1	0	0	1.3095	0.0832697	1	0	0	1.37478	0.0782959	0.937387	0	0	5	2543154	2543850	.	1	1	697	42.47
XLOC_021881	POLR1E	polymerase (RNA) I polypeptide E, 53kDa [Source:HGNC Symbol;Acc:17631]	0.0586605	0.826335	1	0	0	-0.46985	0.0833578	1	0	0	-0.52851	0.0503435	0.833888	0	0	Z	81439328	81452030	-	12	3	2223	48.4
XLOC_014219	C4orf48	chromosome 4 open reading frame 48 [Source:HGNC Symbol;Acc:34437]	-0.349374	0.235062	1	0	0	-0.513003	0.0834054	1	0	0	-0.163629	0.581426	1	0	0	4	82683010	82703602	-	5	3	2611	44.93
XLOC_010979	NA	NA	-0.645133	0.0421291	0.965684	0	0	-0.547321	0.0836161	1	0	0	0.0978117	0.759809	1	0	0	27	125889	185695	-	6	2	1096	38.14
XLOC_007785	STEAP4	Uncharacterized protein [Source:UniProtKB/TrEMBL;Acc:E1BUG3]	-0.383782	0.253877	1	0	0	-0.583863	0.0839279	1	0	0	-0.20008	0.553312	1	0	0	2	20889645	20909135	-	5	2	2671	43.47
XLOC_008930	gga-mir-6567	gga-mir-6567 [Source:miRBase;Acc:MI0022384]	-0.0329426	0.893878	1	0	0	-0.429359	0.0842221	1	0	0	-0.396417	0.11017	0.989713	0	0	20	8789097	8807724	+	12	3	7687	51.78
XLOC_017359	NEK7	serine/threonine-protein kinase Nek7 [Source:RefSeq peptide;Acc:NP_001026435]	0.0872551	0.762982	1	0	0	0.499744	0.0842439	1	0	0	0.412489	0.153386	1	0	0	8	2165461	2220563	-	11	3	4424	39.74
XLOC_006159	UTP18	Uncharacterized protein [Source:UniProtKB/TrEMBL;Acc:E1C7Z0]	0.0214731	0.911689	1	0	0	-0.337602	0.0842732	1	0	0	-0.359075	0.0651906	0.895971	0	0	18	5070324	5081907	+	12	4	6533	44.53
XLOC_021930	NA	NA	-1.18887	0.13308	1	0	0	-1.35991	0.0846254	1	0	0	-0.171043	0.837755	1	0	0	Z	15837691	15838189	.	1	1	499	38.88
XLOC_013450	SLC4A4	solute carrier family 4, sodium bicarbonate cotransporter, member 4 [Source:HGNC Symbol;Acc:11030]	0.404635	0.0472791	0.981342	0	0	0.352095	0.0851028	1	0	0	-0.0525407	0.794661	1	0	0	4	49560599	49794352	+	25	10	20444	43.06
XLOC_001234	ENSGALG00000017301		-0.561802	0.204704	1	0	0	-0.765652	0.0851231	1	0	0	-0.20385	0.645627	1	0	0	1	195253882	195276729	+	17	7	11905	52.88
XLOC_010701	ETV7	ets variant 7 [Source:HGNC Symbol;Acc:18160]	0.312908	0.537014	1	0	0	-0.927135	0.0851351	1	0	0	-1.24004	0.0190989	0.623865	0	0	26	1482961	1487317	-	9	1	1722	56.62
XLOC_002440	NA	NA	-0.782922	0.00351616	0.470549	0	0	-0.45879	0.0852451	1	0	0	0.324131	0.227098	1	0	0	1	32567111	32567411	.	1	1	301	51.16
XLOC_001859	NA	NA	0.222331	0.64921	1	0	0	0.842112	0.0852487	1	0	0	0.619781	0.201792	1	0	0	1	97533804	97638858	-	6	5	2963	39.69
XLOC_015159	KCNQ1	potassium voltage-gated channel, KQT-like subfamily, member 1 [Source:HGNC Symbol;Acc:6294]	0.161639	0.651151	1	0	0	-0.621922	0.0852719	1	0	0	-0.783561	0.0300515	0.721531	0	0	5	12608420	12931849	-	19	3	6167	45.35
XLOC_004514	NA	NA	-0.733841	0.156181	1	0	0	-0.89406	0.0853352	1	0	0	-0.160219	0.75823	1	0	0	13	7404983	7409621	-	2	2	2801	38.88
XLOC_019503	NA	NA	0.749839	0.0837407	1	0	0	0.7478	0.0860068	1	0	0	-0.00203911	0.996176	1	0	0	AADN03020885.1	233	2072	-	4	1	383	69.97
XLOC_021474	CCL19	Uncharacterized protein [Source:UniProtKB/TrEMBL;Acc:H9KZC4]	-0.0207068	0.948101	1	0	0	-0.555562	0.0860981	1	0	0	-0.534855	0.0971186	0.968555	0	0	Z	8222635	8225307	-	4	2	1512	54.3
XLOC_017017	NA	NA	-0.819487	0.190836	1	0	0	-1.08636	0.0861268	1	0	0	-0.266869	0.684976	1	0	0	7	16792983	16793664	.	1	1	682	37.24
XLOC_020826	GGA.17008	Uncharacterized protein [Source:UniProtKB/TrEMBL;Acc:H9L282]	-0.738854	0.315436	1	0	0	1.25407	0.0862741	1	0	0	1.99293	0.00677565	0.404132	0	0	JH376379.1	72802	75006	+	5	2	947	63.36
XLOC_018691	NA	NA	-1.25389	0.0569928	1	0	0	-1.10649	0.0864282	1	0	0	0.147397	0.827699	1	0	0	AADN03012407.1	2975	4094	.	1	1	1120	42.68
XLOC_019325	NA	NA	-0.109992	0.798979	1	0	0	-0.746596	0.0864459	1	0	0	-0.636604	0.143013	1	0	0	AADN03018934.1	1642	1737	.	1	1	96	42.71
XLOC_008307	MSC	Uncharacterized protein [Source:UniProtKB/TrEMBL;Acc:E1BUA4]	3.13603	0.000798212	0.221528	1	0	1.61482	0.0868181	1	0	0	-1.52122	0.0729272	0.917425	0	0	2	116915841	116918080	-	3	1	1558	55.52
XLOC_008794	NA	NA	0.0128395	0.985204	1	0	0	-1.24885	0.0871506	1	0	0	-1.26169	0.0796693	0.942159	0	0	2	127056541	127056660	.	1	1	119	77.31
XLOC_013421	LPHN3	latrophilin 3 [Source:HGNC Symbol;Acc:20974]	1.25344	0.0558921	1	0	0	1.11884	0.0871995	1	0	0	-0.1346	0.834131	1	0	0	4	47308221	47798757	+	26	5	8260	48.34
XLOC_019755	NA	NA	-0.0746409	0.906648	1	0	0	1.08027	0.087208	1	0	0	1.15492	0.0646796	0.894863	0	0	AADN03023801.1	1254	1444	.	1	1	191	75.92
XLOC_013870	FGA	Fibrinopeptide A [Source:UniProtKB/TrEMBL;Acc:F1P4V1]	1.68e-06	0.999991	1	0	0	0.647201	0.087445	1	0	0	0.647199	0.0874436	0.956673	0	0	4	19791469	19800804	-	5	5	5519	42.04
XLOC_001600	KIAA1147	KIAA1147 [Source:HGNC Symbol;Acc:29472]	-0.398422	0.243672	1	0	0	-0.586314	0.0876464	1	0	0	-0.187892	0.584093	1	0	0	1	57457342	57469579	-	8	3	8120	42.27
XLOC_015543	TRIM9	tripartite motif containing 9 [Source:HGNC Symbol;Acc:16288]	-0.947441	0.309215	1	0	0	-1.62104	0.0881387	1	0	0	-0.673596	0.474737	1	0	0	5	57866100	57897874	-	12	2	4127	58.35
XLOC_002557	NA	NA	0.401802	0.60902	1	0	0	1.30636	0.0882496	1	0	0	0.904561	0.231793	1	0	0	1	75525741	75527175	.	1	1	1435	43
XLOC_002518	NA	NA	-0.665528	0.399308	1	0	0	-1.41915	0.0885063	1	0	0	-0.753625	0.388939	1	0	0	1	57886982	57887366	.	1	1	385	38.7
XLOC_020125	NA	NA	0.362393	0.770439	1	0	0	-2.26794	0.0885533	1	0	0	-2.63034	0.0477001	0.821107	0	0	JH375204.1	2281	2348	.	1	1	68	76.47
XLOC_000388	CKAP4	cytoskeleton-associated protein 4 [Source:HGNC Symbol;Acc:16991]	-0.29802	0.187962	1	0	0	-0.386128	0.0886865	1	0	0	-0.0881078	0.697415	1	0	0	1	53861783	53873170	+	3	1	3193	41.25
XLOC_014684	LRP5	low-density lipoprotein receptor-related protein 5 precursor [Source:RefSeq peptide;Acc:NP_001012915]	0.0189269	0.943455	1	0	0	0.454613	0.088897	1	0	0	0.435686	0.10282	0.98318	0	0	5	15725116	15827770	+	24	5	11587	43.55
XLOC_013227	CD99L2	Uncharacterized protein [Source:UniProtKB/TrEMBL;Acc:F1NGN9]	-0.377271	0.0733991	1	0	0	-0.358343	0.0891479	1	0	0	0.0189285	0.928504	1	0	0	4	17644988	17662950	+	11	3	5334	46.06
XLOC_021108	NA	NA	-0.865902	0.0348893	0.927914	0	0	-0.695387	0.0891636	1	0	0	0.170515	0.677688	1	0	0	Z	15824496	15834516	+	2	3	9105	38.35
XLOC_018923	ENSGALG00000022278	Uncharacterized protein [Source:UniProtKB/TrEMBL;Acc:H9L2D1]	-0.531945	0.384348	1	0	0	-1.06581	0.0891977	1	0	0	-0.533862	0.393587	1	0	0	AADN03014788.1	1417	3551	-	2	1	289	62.98
XLOC_004537	NA	NA	1.78564	0.0422884	0.965684	0	0	1.48692	0.0892736	1	0	0	-0.298717	0.722462	1	0	0	13	8611849	8615187	-	3	2	1361	47.61
XLOC_004658	NA	NA	0.292826	0.598785	1	0	0	0.934837	0.0894629	1	0	0	0.64201	0.23495	1	0	0	13	7488314	7490119	.	1	1	1806	44.02
XLOC_008326	FABP4	fatty acid-binding protein, adipocyte [Source:RefSeq peptide;Acc:NP_989621]	-0.185846	0.835495	1	0	0	-1.60834	0.0894671	1	0	0	-1.4225	0.133985	1	0	0	2	121225723	121228944	-	4	1	473	45.67
XLOC_015613	NA	NA	-2.01152	0.0129221	0.705816	0	0	-1.33427	0.0896685	1	0	0	0.677257	0.398742	1	0	0	5	15262134	15264198	.	1	1	2065	50.9
XLOC_007399	ZNF516	zinc finger protein 516 [Source:HGNC Symbol;Acc:28990]	-0.447503	0.160184	1	0	0	-0.542369	0.0896795	1	0	0	-0.0948652	0.766506	1	0	0	2	90781041	90883567	+	7	4	7118	47.79
XLOC_011006	FZD2	frizzled-2 precursor [Source:RefSeq peptide;Acc:NP_989553]	1.12146	0.135688	1	0	0	1.28406	0.090228	1	0	0	0.162601	0.825641	1	0	0	27	1515526	1517127	-	1	1	1600	66.25
XLOC_002472	NA	NA	-0.262943	0.302769	1	0	0	-0.435022	0.0902611	1	0	0	-0.172079	0.503066	1	0	0	1	50621927	50625662	.	1	1	3736	46.17
XLOC_017296	NA	NA	-1.24876	0.0231424	0.842468	0	0	-0.923435	0.0903469	1	0	0	0.325328	0.552519	1	0	0	8	24166022	24167536	+	3	2	897	51.84
XLOC_007799	BET1	BET1 homolog [Source:RefSeq peptide;Acc:NP_001186607]	-0.194556	0.513318	1	0	0	-0.506007	0.0903561	1	0	0	-0.311451	0.296436	1	0	0	2	23522740	23530076	-	4	2	3036	37.45
XLOC_010992	GOSR2	Golgi SNAP receptor complex member 2 [Source:RefSeq peptide;Acc:NP_001074333]	-0.0596993	0.806183	1	0	0	-0.413376	0.0905359	1	0	0	-0.353676	0.147129	1	0	0	27	1075907	1087864	-	6	4	6036	39.02
XLOC_008916	LSM14B	LSM14B, SCD6 homolog B (S. cerevisiae) [Source:HGNC Symbol;Acc:15887]	-0.452209	0.0729379	1	0	0	-0.427309	0.0908857	1	0	0	0.0249	0.921758	1	0	0	20	8069807	8082334	+	7	9	6327	42.9
XLOC_021533	HMGCS1	hydroxymethylglutaryl-CoA synthase, cytoplasmic [Source:RefSeq peptide;Acc:NP_990742]	-0.803956	0.076224	1	0	0	-0.765813	0.0910494	1	0	0	0.0381429	0.932535	1	0	0	Z	13507374	13524254	-	10	2	10597	40.3
XLOC_004386	CSF1R	Protein-tyrosine kinase; Uncharacterized protein [Source:UniProtKB/TrEMBL;Acc:Q90959]	0.613353	0.0379642	0.962356	0	0	0.498989	0.0910817	1	0	0	-0.114363	0.697462	1	0	0	13	12594407	12612695	+	21	2	4735	49.33
XLOC_007640	NA	NA	-0.705718	0.117753	1	0	0	-0.763218	0.0912493	1	0	0	-0.0575001	0.898343	1	0	0	2	145888383	145972959	+	7	9	9594	40.61
XLOC_019739	NA	NA	0.757688	0.030504	0.913277	0	0	0.597093	0.0914358	1	0	0	-0.160595	0.638824	1	0	0	AADN03023529.1	1031	1667	+	3	1	275	65.45
XLOC_010200	CDON	cell adhesion associated, oncogene regulated [Source:HGNC Symbol;Acc:17104]	0.0651262	0.912254	1	0	0	-1.02335	0.0917191	1	0	0	-1.08848	0.0719215	0.910671	0	0	24	322587	362342	-	19	1	4687	62.45
XLOC_016903	SEMA5B	sema domain, seven thrombospondin repeats (type 1 and type 1-like), transmembrane domain (TM) and short cytoplasmic domain, (semaphorin) 5B [Source:HGNC Symbol;Acc:10737]	-0.404214	0.0779438	1	0	0	-0.387121	0.0917391	1	0	0	0.0170938	0.940857	1	0	0	7	26047408	26233120	-	24	2	8674	45.92
XLOC_001052	VPS36	Uncharacterized protein [Source:UniProtKB/TrEMBL;Acc:F1P5B8]	-0.176814	0.393088	1	0	0	-0.35058	0.0918012	1	0	0	-0.173766	0.403085	1	0	0	1	169711207	169731846	+	14	1	3282	42.11
XLOC_010823	NA	NA	-0.862546	0.485545	1	0	0	1.89538	0.0918164	1	0	0	2.75792	0.0213444	0.642173	0	0	26	5133284	5133435	.	1	1	152	49.34
XLOC_015599	NA	NA	0.600275	0.481929	1	0	0	1.41403	0.0922027	1	0	0	0.813757	0.318115	1	0	0	5	12020901	12021365	.	1	1	465	49.46
XLOC_019406	NA	NA	0.221852	0.719602	1	0	0	1.02946	0.0923367	1	0	0	0.807611	0.175249	1	0	0	AADN03019645.1	4	1149	.	1	1	1146	54.36
XLOC_018015	NGEF	ephexin-1 [Source:RefSeq peptide;Acc:NP_001010841]	0.46342	0.0460739	0.981112	0	0	0.391326	0.0923636	1	0	0	-0.0720942	0.7553	1	0	0	9	574113	619953	-	17	6	4944	57.44
XLOC_005208	NA	NA	0.983257	0.0486971	0.98876	0	0	0.845282	0.0924647	1	0	0	-0.137975	0.777186	1	0	0	14	8823641	8823746	.	1	1	105	74.29
XLOC_002531	NA	NA	0.166446	0.765945	1	0	0	-1.00108	0.0926478	1	0	0	-1.16753	0.0470153	0.818664	0	0	1	61923245	61924303	.	1	1	1059	56.75
XLOC_017553	TESK2	testis-specific kinase 2 [Source:HGNC Symbol;Acc:11732]	-0.106666	0.609993	1	0	0	0.349696	0.0926808	1	0	0	0.456362	0.028054	0.716802	0	0	8	19943204	20012555	-	13	3	6304	44.08
XLOC_001784	CLDND1	claudin domain-containing protein 1 [Source:RefSeq peptide;Acc:NP_001012838]	-0.448907	0.197346	1	0	0	-0.586301	0.0926952	1	0	0	-0.137394	0.692654	1	0	0	1	82576247	82588866	-	8	3	5216	46.61
XLOC_007540	FABP5	fatty acid binding protein 5 (psoriasis-associated) [Source:RefSeq peptide;Acc:NP_001006346]	0.311489	0.280821	1	0	0	-0.492816	0.0927259	1	0	0	-0.804305	0.00592385	0.374691	0	0	2	121148557	121153615	+	4	1	1302	39.32
XLOC_009077	SGK2 /// NA	Uncharacterized protein [Source:UniProtKB/TrEMBL;Acc:E1BZK5] /// NA	-0.34859	0.283175	1	0	0	0.543126	0.0929121	1	0	0	0.891717	0.00609374	0.381884	0	0	20	3984242	3998817	-	17	7	5755	53.31
XLOC_007819	ISPD	isoprenoid synthase domain containing [Source:HGNC Symbol;Acc:37276]	-0.314729	0.284209	1	0	0	-0.496647	0.0931182	1	0	0	-0.181919	0.539501	1	0	0	2	28410279	28521941	-	11	2	6619	39.21
XLOC_000117	BCAP29	B-cell receptor-associated protein 29 [Source:RefSeq peptide;Acc:NP_001091114]	-0.176991	0.437075	1	0	0	-0.383018	0.0932039	1	0	0	-0.206027	0.36606	1	0	0	1	14567866	14591310	+	8	1	1945	44.73
XLOC_005308	NA	NA	0.125874	0.801854	1	0	0	0.837189	0.0934855	1	0	0	0.711315	0.150709	1	0	0	15	6047708	6055926	+	4	1	2112	46.78
XLOC_011308	HSD11B1L	Hydroxysteroid 11-beta-dehydrogenase 1-like protein [Source:UniProtKB/Swiss-Prot;Acc:Q6PUF4]	0.161617	0.628901	1	0	0	0.559344	0.0936719	1	0	0	0.397728	0.225521	1	0	0	28	1266179	1271113	-	8	4	1926	62.36
XLOC_012109	FDFT1	squalene synthase [Source:RefSeq peptide;Acc:NP_001034383]	-1.03459	0.00546128	0.554238	0	0	-0.619662	0.093747	1	0	0	0.414927	0.26153	1	0	0	3	106985673	106996753	+	8	1	2611	53.54
XLOC_015840	KCNMA1	calcium-activated potassium channel subunit alpha-1 [Source:RefSeq peptide;Acc:NP_989555]	0.275525	0.310255	1	0	0	0.454957	0.0939788	1	0	0	0.179432	0.506621	1	0	0	6	12928166	13365708	+	36	18	7249	42.92
XLOC_007313	MARVELD3	Uncharacterized protein [Source:UniProtKB/TrEMBL;Acc:E1C7B8] // Uncharacterized protein [Source:UniProtKB/TrEMBL;Acc:E1BTD0]	0.573378	0.0743381	1	0	0	0.538903	0.0942235	1	0	0	-0.0344756	0.913496	1	0	0	2	68039155	68055936	+	4	2	1727	54.83
XLOC_018894	SHE	Src homology 2 domain containing E [Source:HGNC Symbol;Acc:27004]	0.710518	0.0229825	0.842468	0	0	0.524861	0.0944252	1	0	0	-0.185658	0.545075	1	0	0	AADN03014490.1	1	2497	+	3	2	827	69.17
XLOC_021233	CEP78	centrosomal protein 78kDa [Source:HGNC Symbol;Acc:25740]	0.153821	0.515955	1	0	0	-0.401317	0.0945265	1	0	0	-0.555138	0.020265	0.635637	0	0	Z	37795390	37821877	+	14	4	8901	37.95
XLOC_018977	NA	NA	-2.64222	0.00262444	0.41988	0	0	1.17959	0.0945653	1	0	0	3.82181	1.1e-05	0.0102083	1	1	AADN03015449.1	10	744	.	1	1	735	58.37
XLOC_008631	NA	NA	-0.232685	0.538232	1	0	0	0.632401	0.0945713	1	0	0	0.865086	0.0226251	0.651763	0	0	2	65616263	65619918	.	1	1	3656	48.99
XLOC_020907	NA	NA	0.54991	0.440312	1	0	0	1.16338	0.0946374	1	0	0	0.613466	0.360584	1	0	0	LGE22C19W28_E50C23	42865	43188	.	1	1	324	47.53
XLOC_014423	NA	NA	0.309946	0.666471	1	0	0	1.15584	0.0946535	1	0	0	0.845894	0.212711	1	0	0	4	40577900	40578689	.	1	1	790	35.19
XLOC_006279	MYOCD	myocardin [Source:RefSeq peptide;Acc:NP_001074184]	-0.483282	0.169802	1	0	0	-0.591548	0.0947808	1	0	0	-0.108266	0.760832	1	0	0	18	780800	815543	-	12	5	8853	49.62
XLOC_011468	SLC24A3	solute carrier family 24 (sodium/potassium/calcium exchanger), member 3 [Source:HGNC Symbol;Acc:10977]	-0.936456	0.11896	1	0	0	-1.00507	0.0949182	1	0	0	-0.0686144	0.913268	1	0	0	3	3903233	4032972	+	17	1	1926	48.13
XLOC_005320	FICD	Uncharacterized protein [Source:UniProtKB/TrEMBL;Acc:F1NFA7]	0.329799	0.482962	1	0	0	-0.81231	0.0949722	1	0	0	-1.14211	0.0179106	0.614379	0	0	15	6496202	6502105	+	3	3	4856	45.12
XLOC_019289	NA	NA	0.507848	0.587748	1	0	0	1.53514	0.0949851	1	0	0	1.02729	0.248583	1	0	0	AADN03018502.1	490	751	.	1	1	262	57.25
XLOC_019496	NA	NA	-0.976495	0.260367	1	0	0	-1.47459	0.0951073	1	0	0	-0.498092	0.568666	1	0	0	AADN03020766.1	1093	1611	.	1	1	519	59.54
XLOC_018816	NA	NA	1.21374	0.0425156	0.965684	0	0	1.00279	0.0953111	1	0	0	-0.210953	0.715215	1	0	0	AADN03013494.1	13	1016	+	2	1	650	70.62
XLOC_017187	BCAR3	Uncharacterized protein [Source:UniProtKB/TrEMBL;Acc:E1C3C2]	0.340886	0.103947	1	0	0	0.349711	0.0953558	1	0	0	0.00882528	0.966233	1	0	0	8	12762344	12815871	+	14	4	7730	41.15
XLOC_000855	TMEM27	Uncharacterized protein [Source:UniProtKB/TrEMBL;Acc:F1NHR5]	-1.05252	0.0122159	0.705816	0	0	-0.687736	0.0953823	1	0	0	0.364785	0.394347	1	0	0	1	121292944	121316437	+	6	1	5976	42.05
XLOC_000189	NA	NA	-0.658481	0.0231336	0.842468	0	0	-0.482004	0.0957134	1	0	0	0.176477	0.5413	1	0	0	1	32561961	32567012	+	3	2	3144	55.95
XLOC_009366	TMEM201	Uncharacterized protein [Source:UniProtKB/TrEMBL;Acc:E1C5R8]	0.0129447	0.954904	1	0	0	0.380847	0.0959491	1	0	0	0.367902	0.107241	0.985417	0	0	21	3421252	3446612	+	13	5	10931	45.18
XLOC_011218	NA	NA	1.05737	0.00597961	0.580065	0	0	0.648857	0.0960404	1	0	0	-0.408515	0.276315	1	0	0	28	3163412	3170935	+	2	1	422	66.82
XLOC_013915	ENSGALG00000028333	Uncharacterized protein [Source:UniProtKB/TrEMBL;Acc:E1C4G4]	-0.694786	0.415696	1	0	0	-1.48515	0.0960921	1	0	0	-0.790359	0.38272	1	0	0	4	32018300	32165872	-	11	1	6406	38.71
XLOC_001426	CSRP2	Cysteine and glycine-rich protein 2 [Source:UniProtKB/Swiss-Prot;Acc:P50460]	0.302496	0.305262	1	0	0	0.490949	0.0961109	1	0	0	0.188453	0.518981	1	0	0	1	38160285	38171384	-	6	1	4142	49.3
XLOC_004544	ENSGALG00000003134		0.846727	0.0502944	1	0	0	0.724393	0.0961504	1	0	0	-0.122334	0.772962	1	0	0	13	9437340	9439360	-	5	2	1371	61.71
XLOC_004480	PCDH12	Uncharacterized protein [Source:UniProtKB/TrEMBL;Acc:F1NI83]	0.999188	0.0168153	0.772229	0	0	0.703536	0.0963126	1	0	0	-0.295652	0.465926	1	0	0	13	1751168	1760560	-	4	1	3607	62.27
XLOC_010063	NA	NA	-1.55606	0.0184737	0.797226	0	0	-1.07604	0.0964575	1	0	0	0.48002	0.470385	1	0	0	23	2792195	2794296	.	1	1	2102	47.86
XLOC_004979	ENSGALG00000004050	Uncharacterized protein [Source:UniProtKB/TrEMBL;Acc:F1NWE1]	0.490066	0.0728712	1	0	0	0.453365	0.0969976	1	0	0	-0.0367018	0.892826	1	0	0	14	2258465	2267291	-	9	2	5129	50.56
XLOC_003124	CHRNA5	neuronal acetylcholine receptor subunit alpha-5 precursor [Source:RefSeq peptide;Acc:NP_989746]	-0.884311	0.0732388	1	0	0	-0.8126	0.0970737	1	0	0	0.0717107	0.887311	1	0	0	10	3130409	3135905	-	5	2	1690	37.46
XLOC_019186	ILVBL	ilvB (bacterial acetolactate synthase)-like [Source:HGNC Symbol;Acc:6041]	0.584741	0.0709606	1	0	0	0.539913	0.0973754	1	0	0	-0.0448277	0.887736	1	0	0	AADN03017613.1	21	2489	-	4	2	2254	57.28
XLOC_008705	NA	NA	0.251474	0.772839	1	0	0	1.35557	0.09787	1	0	0	1.10409	0.177308	1	0	0	2	102238108	102238659	.	1	1	552	45.47
XLOC_004971	ENSGALG00000003611	Uncharacterized protein [Source:UniProtKB/TrEMBL;Acc:E1BXH8]	-0.752585	0.303665	1	0	0	-1.23052	0.0979629	1	0	0	-0.477934	0.529679	1	0	0	14	1578946	1588403	-	6	2	902	46.45
XLOC_005461	FBRSL1	fibrosin-like 1 [Source:HGNC Symbol;Acc:29308]	0.0275369	0.88899	1	0	0	0.32574	0.0984	1	0	0	0.298203	0.128941	1	0	0	15	1545818	1855522	-	21	8	5525	48.18
XLOC_016318	OAT	ornithine aminotransferase, mitochondrial [Source:RefSeq peptide;Acc:NP_001006567]	-0.0309145	0.915511	1	0	0	-0.483377	0.0984044	1	0	0	-0.452463	0.121623	1	0	0	6	31539142	31551588	-	10	3	3841	41.45
XLOC_006719	HSPB1	heat shock protein beta-1 [Source:RefSeq peptide;Acc:NP_990621]	-0.536851	0.303364	1	0	0	-0.878107	0.0984141	1	0	0	-0.341256	0.519009	1	0	0	19	4253518	4255722	-	3	1	745	62.82
XLOC_004662	NA	NA	0.0506183	0.942818	1	0	0	1.1066	0.0984764	1	0	0	1.05598	0.11649	0.991401	0	0	13	8399937	8400776	.	1	1	840	42.26
XLOC_012925	NA	NA	0.73753	0.448228	1	0	0	1.5578	0.0984868	1	0	0	0.820267	0.365742	1	0	0	3	54251329	54251425	.	1	1	97	46.39
XLOC_011422	NA	NA	-0.416384	0.408807	1	0	0	0.809415	0.0988122	1	0	0	1.2258	0.0132086	0.543767	0	0	28	1725938	1727079	.	1	1	1142	55.95
XLOC_012113	GAL7	Gallinacin-7 [Source:UniProtKB/Swiss-Prot;Acc:Q6QLR2]	0.946265	0.0739159	1	0	0	-0.922124	0.0988273	1	0	0	-1.86839	0.000705007	0.133629	-1	0	3	107069509	107071114	+	4	1	515	47.57
XLOC_004233	NA	NA	-0.385977	0.45965	1	0	0	-0.882345	0.0989763	1	0	0	-0.496368	0.35022	1	0	0	12	3213993	3214211	.	1	1	217	73.27
XLOC_008595	NA	NA	-0.447188	0.564478	1	0	0	-1.34559	0.0990077	1	0	0	-0.898398	0.269387	1	0	0	2	50933094	50934524	.	1	1	1431	40.04
XLOC_018649	NA	NA	-0.660546	0.254848	1	0	0	-0.975718	0.0990966	1	0	0	-0.315172	0.595476	1	0	0	AADN03012069.1	37	241	.	1	1	205	71.22
XLOC_006665	KIAA0753 /// MED31	Uncharacterized protein [Source:UniProtKB/TrEMBL;Acc:F1N9M1] /// NA	0.114224	0.702483	1	0	0	0.491293	0.0992563	1	0	0	0.377069	0.202745	1	0	0	19	9797148	9823999	+	23	6	10224	42.05
XLOC_013875	NA	NA	-0.192614	0.523987	1	0	0	0.494292	0.0994515	1	0	0	0.686906	0.022497	0.651763	0	0	4	20560189	20562570	-	2	1	2187	36.95
XLOC_008404	SNTB1	beta-1-syntrophin [Source:RefSeq peptide;Acc:NP_001005798]	0.554936	0.0172621	0.779837	0	0	0.383685	0.0994577	1	0	0	-0.171251	0.460708	1	0	0	2	136546690	136654781	-	7	1	4014	47.63
XLOC_011874	ENSGALG00000014950	Uncharacterized protein [Source:UniProtKB/TrEMBL;Acc:F1NRI9]	0.611096	0.0236427	0.843081	0	0	0.444233	0.0994849	1	0	0	-0.166863	0.534777	1	0	0	3	63221476	63230791	+	7	2	3714	41.92
XLOC_008792	NA	NA	2.54875	0.0130169	0.705816	0	0	1.72086	0.0995269	1	0	0	-0.827891	0.345347	1	0	0	2	127040271	127041050	.	1	1	780	36.92
XLOC_009594	NA	NA	-0.061118	0.943289	1	0	0	-1.46088	0.100338	1	0	0	-1.39976	0.114058	0.991401	0	0	21	806995	808818	.	1	1	1824	51.32
XLOC_015764	NA	NA	-1.04213	0.00811813	0.62372	0	0	-0.639175	0.100339	1	0	0	0.402953	0.305402	1	0	0	6	4000098	4011608	+	2	1	6801	35.95
XLOC_000585	NA	NA	-0.585393	0.0826238	1	0	0	-0.556534	0.100365	1	0	0	0.0288586	0.932975	1	0	0	1	76758646	76761222	+	5	2	1314	52.05
XLOC_015581	NA	NA	0.955948	0.0652259	1	0	0	0.850333	0.100787	1	0	0	-0.105616	0.830774	1	0	0	5	9629924	9631302	.	1	1	1379	39.38
XLOC_002413	NA	NA	-1.49043	0.00157654	0.33027	0	0	0.687133	0.100814	1	0	0	2.17757	2.7e-06	0.00523942	1	1	1	20131572	20134203	.	1	1	2632	41.57
XLOC_008438	gga-mir-30d	gga-mir-30d [Source:miRBase;Acc:MI0001198]	0.950585	0.0529758	1	0	0	0.80624	0.100843	1	0	0	-0.144345	0.760014	1	0	0	2	142228241	142229564	-	1	2	1324	37.39
XLOC_005754	NA	NA	0.149308	0.621572	1	0	0	-0.509183	0.101152	1	0	0	-0.658491	0.0321071	0.730898	0	0	17	989330	991022	+	2	1	1302	62.29
XLOC_008892	NA	NA	0.303365	0.209822	1	0	0	0.396756	0.101194	1	0	0	0.0933904	0.697944	1	0	0	20	5780564	5791297	+	5	4	6048	55.64
XLOC_008829	NA	NA	-1.04066	0.208178	1	0	0	-1.37394	0.101257	1	0	0	-0.333282	0.700007	1	0	0	2	145982421	145983692	.	1	1	1272	37.26
XLOC_017768	ENSGALG00000006716	Uncharacterized protein [Source:UniProtKB/TrEMBL;Acc:F1NZY5]	-1.1513	0.00913862	0.658117	0	0	-0.714705	0.101303	1	0	0	0.436595	0.322024	1	0	0	9	2945011	2949419	+	6	4	3183	50.14
XLOC_008543	NA	NA	0.810762	0.195801	1	0	0	1.01589	0.101454	1	0	0	0.205126	0.728365	1	0	0	2	30686470	30687351	.	1	1	882	42.63
XLOC_010100	ENSGALG00000000850		0.938802	0.0717429	1	0	0	-0.888266	0.101649	1	0	0	-1.82707	0.000664279	0.132846	-1	0	24	241553	246273	+	12	1	2403	64.88
XLOC_011802	FUCA2	Uncharacterized protein [Source:UniProtKB/TrEMBL;Acc:E1BS94]	0.068285	0.80469	1	0	0	0.449929	0.101818	1	0	0	0.381644	0.162717	1	0	0	3	51719153	51729258	+	7	1	1917	48.25
XLOC_011361	GZMM	granzyme M (lymphocyte met-ase 1) [Source:HGNC Symbol;Acc:4712]	-0.861141	0.249487	1	0	0	-1.23402	0.101855	1	0	0	-0.372875	0.618741	1	0	0	28	3113569	3115852	-	5	1	1156	70.24
XLOC_006176	ATAD5	Uncharacterized protein [Source:UniProtKB/TrEMBL;Acc:F1NXM4]	0.397536	0.234703	1	0	0	0.543936	0.101911	1	0	0	0.1464	0.651593	1	0	0	18	6596439	6612865	+	23	1	6623	37.97
XLOC_014796	ENSGALG00000009387	Uncharacterized protein [Source:UniProtKB/TrEMBL;Acc:F1P042]	1.17504	0.0461111	0.981112	0	0	-1.08294	0.10195	1	0	0	-2.25798	0.000380642	0.0967097	-1	0	5	26765467	26816464	+	5	1	1294	50
XLOC_016028	INPP5A	Uncharacterized protein [Source:UniProtKB/TrEMBL;Acc:F1NNK7]	-0.28754	0.214553	1	0	0	-0.379477	0.102479	1	0	0	-0.0919367	0.692649	1	0	0	6	34585714	34786048	+	16	5	4279	40.94
XLOC_010794	USP49	Ubiquitin carboxyl-terminal hydrolase [Source:UniProtKB/TrEMBL;Acc:F1NPW7]	0.309979	0.363978	1	0	0	0.554157	0.102513	1	0	0	0.244179	0.463764	1	0	0	26	5020543	5053173	-	9	2	10548	43.63
XLOC_017499	ENSGALG00000006322	Uncharacterized protein [Source:UniProtKB/TrEMBL;Acc:F1P490]	-0.353147	0.682621	1	0	0	-1.53335	0.102853	1	0	0	-1.1802	0.220793	1	0	0	8	14894638	14910177	-	14	1	4765	38.53
XLOC_005805	ENSGALG00000004881		-0.0886921	0.713707	1	0	0	-0.395422	0.103011	1	0	0	-0.30673	0.205484	1	0	0	17	4995549	5015469	+	30	5	5523	49.61
XLOC_021158	ARSB	arylsulfatase B [Source:HGNC Symbol;Acc:714]	-0.302401	0.305592	1	0	0	-0.481963	0.103307	1	0	0	-0.179562	0.543553	1	0	0	Z	22361235	22430571	+	10	2	5179	42.07
XLOC_021601	HMGCR	3-hydroxy-3-methylglutaryl-Coenzyme A reductase [Source:RefSeq peptide;Acc:NP_989816]	-1.01008	0.00806575	0.62372	0	0	-0.617189	0.103316	1	0	0	0.392892	0.299027	1	0	0	Z	23865989	23884356	-	20	3	4661	40.72
XLOC_002735	NA	NA	0.900119	0.499045	1	0	0	2.24203	0.103503	1	0	0	1.34191	0.314149	1	0	0	1	163894422	163894656	.	1	1	235	52.77
XLOC_007810	ICA1	islet cell autoantigen 1, 69kDa [Source:HGNC Symbol;Acc:5343]	-0.186294	0.701938	1	0	0	-0.798759	0.103538	1	0	0	-0.612465	0.210793	1	0	0	2	25081420	25153264	-	20	10	4348	39.05
XLOC_014468	NA	NA	-0.610504	0.335405	1	0	0	-1.05172	0.103624	1	0	0	-0.441219	0.496683	1	0	0	4	59473715	59476030	.	1	1	2316	39.68
XLOC_001867	MRPL39	Uncharacterized protein [Source:UniProtKB/TrEMBL;Acc:F1NDS2]	-0.192606	0.342578	1	0	0	-0.331392	0.104327	1	0	0	-0.138785	0.495904	1	0	0	1	101827820	101837162	-	10	2	1300	44.69
XLOC_012208	VPS54	vacuolar protein sorting 54 homolog (S. cerevisiae) [Source:HGNC Symbol;Acc:18652]	-0.0261743	0.913196	1	0	0	-0.393266	0.104744	1	0	0	-0.367091	0.128688	1	0	0	3	9461822	9503999	-	24	2	4208	44.32
XLOC_011071	KRT19	keratin, type I cytoskeletal 19 [Source:RefSeq peptide;Acc:NP_990340]	-0.622567	0.220891	1	0	0	-0.83641	0.104857	1	0	0	-0.213843	0.682405	1	0	0	27	4549328	4553968	-	8	1	1606	53.92
XLOC_017334	ENSGALG00000011255	uncharacterized protein LOC429115 [Source:RefSeq peptide;Acc:NP_001026736]	0.19505	0.56714	1	0	0	0.552743	0.104873	1	0	0	0.357693	0.290816	1	0	0	8	27663634	27675069	+	13	1	2750	53.67
XLOC_004275	ENSGALG00000002570	Uncharacterized protein [Source:UniProtKB/TrEMBL;Acc:F1NHZ1]	-0.51523	0.454018	1	0	0	-1.15406	0.104886	1	0	0	-0.638828	0.371296	1	0	0	13	1308096	1311321	+	2	2	2634	59.53
XLOC_004584	GPX3	Glutathione peroxidase [Source:UniProtKB/TrEMBL;Acc:F1NPJ8]	0.550461	0.158804	1	0	0	0.634018	0.104979	1	0	0	0.0835574	0.830051	1	0	0	13	12376483	12379515	-	5	2	2089	61.66
XLOC_016087	RSFR	Ribonuclease homolog [Source:UniProtKB/Swiss-Prot;Acc:P30374]	0.660185	0.00589184	0.580065	0	0	0.389182	0.105076	1	0	0	-0.271003	0.254041	1	0	0	6	8804228	8806179	-	2	2	1480	45.27
XLOC_020030	NA	NA	0.769288	0.35658	1	0	0	1.35018	0.105088	1	0	0	0.580891	0.475239	1	0	0	AADN03026709.1	10	509	.	1	1	500	73.2
XLOC_018004	TM4SF18	Uncharacterized protein [Source:UniProtKB/TrEMBL;Acc:E1C342]	-0.00640011	0.979601	1	0	0	-0.410193	0.105287	1	0	0	-0.403793	0.109887	0.989638	0	0	9	23350177	23356232	+	5	2	2088	38.84
XLOC_000461	USP18	Ubiquitin carboxyl-terminal hydrolase [Source:UniProtKB/TrEMBL;Acc:E1BXQ0]	0.178794	0.716771	1	0	0	-0.809045	0.105396	1	0	0	-0.987839	0.048123	0.824212	0	0	1	62212545	62227083	+	11	2	3204	44.48
XLOC_017869	ATP13A5	ATPase type 13A5 [Source:HGNC Symbol;Acc:31789]	0.291915	0.638766	1	0	0	0.992875	0.10558	1	0	0	0.70096	0.245256	1	0	0	9	12596242	12623350	+	30	1	4162	51.01
XLOC_019461	NA	NA	-0.743855	0.10473	1	0	0	-0.746754	0.105748	1	0	0	-0.00289875	0.994919	1	0	0	AADN03020165.1	529	1123	.	1	1	595	68.24
XLOC_000531	ENSGALG00000009702		0.209205	0.290963	1	0	0	0.32049	0.105776	1	0	0	0.111285	0.571613	1	0	0	1	71512005	71528091	+	12	2	1314	45.43
XLOC_021290	TRIM14	tripartite motif-containing protein 14 [Source:RefSeq peptide;Acc:NP_001026602]	0.140981	0.755827	1	0	0	0.733923	0.105805	1	0	0	0.592943	0.189707	1	0	0	Z	51826653	51834812	+	6	3	3098	46.68
XLOC_014466	NA	NA	-0.305199	0.588874	1	0	0	-0.952466	0.105844	1	0	0	-0.647267	0.278525	1	0	0	4	58198483	58199296	.	1	1	814	36.12
XLOC_017181	CNN3	calponin 3, acidic [Source:HGNC Symbol;Acc:2157]	0.107434	0.649006	1	0	0	-0.382569	0.105939	1	0	0	-0.490003	0.0384431	0.778787	0	0	8	12372369	12383928	+	7	1	1759	39.28
XLOC_004002	ZFYVE20	zinc finger, FYVE domain containing 20 [Source:HGNC Symbol;Acc:20759]	-0.159658	0.43641	1	0	0	-0.33248	0.105977	1	0	0	-0.172822	0.400231	1	0	0	12	19705303	19719428	+	8	7	8874	40.88
XLOC_009367	PIK3CD	phosphatidylinositol-4,5-bisphosphate 3-kinase catalytic subunit delta isoform [Source:RefSeq peptide;Acc:NP_001012714]	0.365794	0.175669	1	0	0	0.437294	0.106199	1	0	0	0.0715002	0.787608	1	0	0	21	3470173	3493004	+	22	2	6796	45.76
XLOC_009944	TMEM57	macoilin [Source:RefSeq peptide;Acc:NP_001026066]	-0.036217	0.883878	1	0	0	-0.402544	0.10625	1	0	0	-0.366327	0.141102	1	0	0	23	2324789	2336994	-	10	4	3905	44.3
XLOC_015654	NA	NA	0.15691	0.799624	1	0	0	-1.06682	0.106348	1	0	0	-1.22373	0.0627236	0.889309	0	0	5	31532023	31532797	.	1	1	775	41.55
XLOC_012998	NA	NA	-0.541696	0.344229	1	0	0	-0.944026	0.106482	1	0	0	-0.40233	0.501876	1	0	0	3	97778803	97779455	.	1	1	653	35.07
XLOC_006306	MGAT5B	Uncharacterized protein [Source:UniProtKB/TrEMBL;Acc:E1BUF1]	-0.292457	0.419125	1	0	0	-0.588517	0.10667	1	0	0	-0.29606	0.416419	1	0	0	18	4138847	4184210	-	18	3	4125	61.09
XLOC_016204	SLC35G1	Uncharacterized protein [Source:UniProtKB/TrEMBL;Acc:F1P4K7]	0.159169	0.591213	1	0	0	0.47536	0.106872	1	0	0	0.316192	0.278536	1	0	0	6	19821569	19832272	-	3	1	6482	41.89
XLOC_017789	TM4SF19	transmembrane 4 L six family member 19 [Source:HGNC Symbol;Acc:25167]	-0.38268	0.531918	1	0	0	-1.0173	0.10688	1	0	0	-0.634616	0.315166	1	0	0	9	4249699	4251816	+	5	2	833	60.98
XLOC_021351	TMEM246	Uncharacterized protein [Source:UniProtKB/TrEMBL;Acc:F1N9A9]	-0.463478	0.0745081	1	0	0	0.414434	0.106929	1	0	0	0.877912	0.000708238	0.133629	0	0	Z	64939017	64943254	+	1	2	4238	45.07
XLOC_012886	NA	NA	0.0513133	0.915578	1	0	0	0.762637	0.107088	1	0	0	0.711323	0.132415	1	0	0	3	38041806	38043815	.	1	1	2010	38.16
XLOC_009544	KAZN	kazrin, periplakin interacting protein [Source:HGNC Symbol;Acc:29173]	0.580958	0.254805	1	0	0	0.825167	0.107167	1	0	0	0.244209	0.627221	1	0	0	21	4965242	4973503	-	8	1	1149	63.36
XLOC_012323	NA	NA	-0.955616	0.0258996	0.861146	0	0	-0.681696	0.10722	1	0	0	0.27392	0.528598	1	0	0	3	24158730	24169877	-	6	2	1703	37.11
XLOC_002109	GPC5	glypican 5 [Source:HGNC Symbol;Acc:4453]	-0.90359	0.0750515	1	0	0	-0.81676	0.107249	1	0	0	0.08683	0.864381	1	0	0	1	146831053	147232836	-	12	4	3871	41.2
XLOC_004534	DUSP1 /// gga-mir-3523	dual specificity protein phosphatase 1 [Source:RefSeq peptide;Acc:NP_001078828] /// gga-mir-3523 [Source:miRBase;Acc:MI0015375]	-0.100119	0.646037	1	0	0	0.349882	0.10727	1	0	0	0.450001	0.0381759	0.778787	0	0	13	8380376	8384833	-	3	3	4230	52.51
XLOC_002552	NA	NA	-1.08184	0.075334	1	0	0	-0.9499	0.107313	1	0	0	0.131939	0.834562	1	0	0	1	73292594	73293376	.	1	1	783	42.02
XLOC_009561	NA	NA	0.638264	0.300189	1	0	0	-1.07141	0.107498	1	0	0	-1.70967	0.0089716	0.458665	0	0	21	5617697	5620752	-	4	1	787	51.21
XLOC_019054	NA	NA	0.528371	0.398513	1	0	0	1.01175	0.107607	1	0	0	0.483379	0.428333	1	0	0	AADN03016205.1	33	1081	+	3	1	237	64.14
XLOC_019893	NA	NA	-0.117263	0.80996	1	0	0	-0.809798	0.107774	1	0	0	-0.692534	0.170977	1	0	0	AADN03025446.1	761	831	.	1	1	71	39.44
XLOC_018298	NA	NA	-1.07016	0.0810596	1	0	0	-0.985526	0.107922	1	0	0	0.0846319	0.890838	1	0	0	9	14235599	14237597	.	1	1	1999	44.72
XLOC_000491	C3AR1	C3a anaphylatoxin chemotactic receptor [Source:RefSeq peptide;Acc:NP_001025940]	0.607178	0.0744449	1	0	0	0.546963	0.10829	1	0	0	-0.0602148	0.858258	1	0	0	1	66940437	66943731	+	2	1	1829	43.3
XLOC_012307	ENSGALG00000009863		-0.0760543	0.740743	1	0	0	-0.371969	0.108384	1	0	0	-0.295915	0.200562	1	0	0	3	21600621	21605698	-	7	2	1099	40.86
XLOC_005731	ENSGALG00000004772 /// ENSGALG00000027955 /// NA	/// /// NA	-1.78743	0.000374332	0.154259	-1	0	-0.78558	0.108415	1	0	0	1.00185	0.0426206	0.799445	0	0	16	380198	504859	-	16	5	5182	54.03
XLOC_016519	RAPH1	Ras association (RalGDS/AF-6) and pleckstrin homology domains 1 [Source:HGNC Symbol;Acc:14436]	-0.413539	0.0730508	1	0	0	0.366923	0.108469	1	0	0	0.780462	0.000699438	0.133629	0	0	7	13011378	13103284	+	15	4	18938	45.08
XLOC_006327	MBTD1	mbt domain containing 1 [Source:HGNC Symbol;Acc:19866]	-0.165652	0.460071	1	0	0	0.359638	0.108599	1	0	0	0.52529	0.0192678	0.623865	0	0	18	5040591	5070037	-	22	5	6489	44.35
XLOC_011629	TTC7A	tetratricopeptide repeat protein 7A [Source:RefSeq peptide;Acc:NP_001026226]	-0.25235	0.517915	1	0	0	-0.629772	0.10863	1	0	0	-0.377423	0.335128	1	0	0	3	26292084	26454063	+	21	3	7048	48.6
XLOC_019725	NA	NA	0.452055	0.413232	1	0	0	0.885318	0.109164	1	0	0	0.433263	0.42707	1	0	0	AADN03023265.1	195	1288	+	4	1	470	64.47
XLOC_003214	ENSGALG00000027704		0.599091	0.127108	1	0	0	0.63195	0.109329	1	0	0	0.0328582	0.931648	1	0	0	10	13508195	13560534	-	10	3	2274	56.46
XLOC_001588	TRIM24	tripartite motif containing 24 [Source:HGNC Symbol;Acc:11812]	-0.26556	0.35549	1	0	0	0.459786	0.109416	1	0	0	0.725346	0.0118372	0.517668	0	0	1	56529928	56581014	-	21	3	4057	42.77
XLOC_016575	ENSGALG00000011068		0.128419	0.60882	1	0	0	0.402018	0.109508	1	0	0	0.2736	0.275494	1	0	0	7	19544053	19624975	+	15	4	11539	38.22
XLOC_005366	CABIN1	Uncharacterized protein [Source:UniProtKB/TrEMBL;Acc:E1BUF4]	0.273584	0.187377	1	0	0	0.332252	0.109667	1	0	0	0.0586687	0.775984	1	0	0	15	8128303	8220251	+	38	4	7844	45.6
XLOC_006849	SMTNL2	Uncharacterized protein [Source:UniProtKB/TrEMBL;Acc:E1C4C6]	0.0905964	0.85461	1	0	0	0.776216	0.109722	1	0	0	0.68562	0.151947	1	0	0	19	9907410	9931066	-	8	1	3859	45.43
XLOC_019173	SLC39A14	solute carrier family 39 (zinc transporter), member 14 [Source:HGNC Symbol;Acc:20858]	0.432447	0.192336	1	0	0	-0.530502	0.110494	1	0	0	-0.962949	0.00396818	0.329044	0	0	AADN03017491.1	592	8674	-	11	3	4466	62.23
XLOC_014699	SLC43A3	solute carrier family 43, member 3 [Source:HGNC Symbol;Acc:17466]	0.476183	0.167542	1	0	0	0.552458	0.11074	1	0	0	0.0762747	0.822624	1	0	0	5	16318608	16326442	+	13	1	3149	63.19
XLOC_020380	NA	NA	1.06875	0.102523	1	0	0	1.04009	0.110851	1	0	0	-0.0286583	0.962628	1	0	0	JH375647.1	3987	4074	.	1	1	88	51.14
XLOC_008746	NA	NA	0.250248	0.581897	1	0	0	0.709493	0.111145	1	0	0	0.459245	0.292492	1	0	0	2	110992510	110994252	.	1	2	1743	44.06
XLOC_000239	ACSS3	acyl-CoA synthetase short-chain family member 3 [Source:HGNC Symbol;Acc:24723]	-0.0361998	0.890798	1	0	0	0.419757	0.111498	1	0	0	0.455956	0.083763	0.950687	0	0	1	40046032	40124613	+	16	2	3541	46.51
XLOC_000342	DNAL4	dynein light chain 4, axonemal [Source:RefSeq peptide;Acc:NP_001006242]	-0.274807	0.27431	1	0	0	-0.402048	0.111662	1	0	0	-0.127241	0.614489	1	0	0	1	50651898	50656141	+	5	3	2064	53.44
XLOC_002591	NA	NA	-0.655442	0.266402	1	0	0	-0.947807	0.112165	1	0	0	-0.292365	0.626734	1	0	0	1	91204877	91206623	.	1	1	1747	44.25
XLOC_001489	PLBD1	phospholipase B domain containing 1 [Source:HGNC Symbol;Acc:26215]	0.380816	0.104755	1	0	0	0.372877	0.112225	1	0	0	-0.00793825	0.972923	1	0	0	1	48758524	48798808	-	12	5	5914	45.64
XLOC_010671	PIM1	pim-1 oncogene [Source:HGNC Symbol;Acc:8986]	0.40266	0.163165	1	0	0	0.459913	0.112523	1	0	0	0.0572533	0.839894	1	0	0	26	224386	227839	-	6	1	2013	56.18
XLOC_006168	NOG	noggin precursor [Source:RefSeq peptide;Acc:NP_989454]	-0.274487	0.788645	1	0	0	1.5929	0.112931	1	0	0	1.86739	0.0662628	0.895971	0	0	18	6162700	6163371	+	1	1	672	61.16
XLOC_007575	LAPTM4B	lysosomal protein transmembrane 4 beta [Source:HGNC Symbol;Acc:13646]	1.01691	0.0618415	1	0	0	-0.898776	0.113021	1	0	0	-1.91568	0.000714957	0.133629	-1	0	2	127102614	127165676	+	7	1	3817	45.32
XLOC_012014	COLEC11	collectin-11 precursor [Source:RefSeq peptide;Acc:NP_001038130]	-0.236254	0.361371	1	0	0	-0.410533	0.113446	1	0	0	-0.174279	0.501146	1	0	0	3	93322267	93359378	+	7	2	4010	37.46
XLOC_021507	AGXT2	Uncharacterized protein [Source:UniProtKB/TrEMBL;Acc:F1NQJ1]	-0.482965	0.262622	1	0	0	0.674642	0.113569	1	0	0	1.15761	0.00729233	0.416434	0	0	Z	10443349	10455857	-	14	1	1494	43.84
XLOC_006085	NA	NA	1.21025	0.122554	1	0	0	1.24057	0.11421	1	0	0	0.0303239	0.967214	1	0	0	17	7257044	7257582	.	1	1	539	61.22
XLOC_021940	NA	NA	-1.27554	0.0389801	0.963801	0	0	0.896992	0.114534	1	0	0	2.17253	0.000384023	0.0967097	1	0	Z	17097471	17100189	.	1	1	2719	37.33
XLOC_007260	MBOAT1	Uncharacterized protein [Source:UniProtKB/TrEMBL;Acc:F1P323]	0.255418	0.616935	1	0	0	-0.852551	0.11471	1	0	0	-1.10797	0.0383114	0.778787	0	0	2	59654813	59708622	+	13	2	2354	41.63
XLOC_002201	EXOSC8	exosome component 8 [Source:HGNC Symbol;Acc:17035]	0.182089	0.581719	1	0	0	-0.53365	0.11485	1	0	0	-0.71574	0.0332022	0.741332	0	0	1	171612064	171621656	-	12	2	1453	40.95
XLOC_021903	NA	NA	0.421818	0.555868	1	0	0	1.08417	0.11506	1	0	0	0.662347	0.322792	1	0	0	Z	9714213	9714826	.	1	1	614	44.95
XLOC_019971	NA	NA	-0.240329	0.559517	1	0	0	0.640012	0.115095	1	0	0	0.880341	0.0304905	0.726778	0	0	AADN03026083.1	494	1234	.	1	1	741	66.67
XLOC_016649	SCTR	secretin receptor precursor [Source:RefSeq peptide;Acc:NP_001165013]	-0.646027	0.0453949	0.977476	0	0	-0.507738	0.115188	1	0	0	0.138289	0.667757	1	0	0	7	27855541	27870773	+	12	7	4016	46.66
XLOC_014039	ENSGALG00000011805		0.358556	0.107309	1	0	0	0.350844	0.115201	1	0	0	-0.00771219	0.972265	1	0	0	4	51190837	51197770	-	7	1	1596	46.55
XLOC_012161	NA	NA	0.113015	0.675667	1	0	0	0.424136	0.115356	1	0	0	0.311121	0.244065	1	0	0	3	3065380	3073823	-	3	2	3146	48.76
XLOC_012067	CAD	Uncharacterized protein [Source:UniProtKB/TrEMBL;Acc:E1BTX8]	-0.0498328	0.91035	1	0	0	-0.708363	0.11559	1	0	0	-0.65853	0.141814	1	0	0	3	104164895	104174351	+	34	1	5538	64.52
XLOC_007552	WWP1	NEDD4-like E3 ubiquitin-protein ligase WWP1 [Source:RefSeq peptide;Acc:NP_001012572]	0.0236917	0.930355	1	0	0	0.426834	0.115684	1	0	0	0.403143	0.137017	1	0	0	2	122849679	122911168	+	26	6	5343	41.01
XLOC_020512	NA	NA	0.0669681	0.887285	1	0	0	-0.769882	0.115717	1	0	0	-0.83685	0.0845506	0.953776	0	0	JH375781.1	4806	5611	.	1	1	806	54.59
XLOC_015129	ZNF143	Uncharacterized protein [Source:UniProtKB/TrEMBL;Acc:E1C5B8]	0.220722	0.371191	1	0	0	-0.39373	0.115919	1	0	0	-0.614452	0.0135174	0.548725	0	0	5	8769898	8799234	-	16	2	3957	39.63
XLOC_010237	OAF	Out at first protein homolog [Source:UniProtKB/Swiss-Prot;Acc:Q71SY6]	-0.0593872	0.825514	1	0	0	-0.424516	0.116005	1	0	0	-0.365129	0.176127	1	0	0	24	3827578	3838515	-	4	1	2134	56.19
XLOC_019299	NA	NA	0.130054	0.672334	1	0	0	0.482537	0.11619	1	0	0	0.352483	0.245877	1	0	0	AADN03018653.1	235	1184	.	1	1	950	65.26
XLOC_021623	CD274 /// gga-mir-6669	CD274 molecule [Source:HGNC Symbol;Acc:17635] /// gga-mir-6669 [Source:miRBase;Acc:MI0022489]	-0.146498	0.710715	1	0	0	-0.634338	0.116743	1	0	0	-0.487841	0.226304	1	0	0	Z	27533325	27570627	-	8	7	1877	44.91
XLOC_001787	BOC	Uncharacterized protein [Source:UniProtKB/TrEMBL;Acc:E1C5M1]	-0.255703	0.620889	1	0	0	0.791363	0.116772	1	0	0	1.04707	0.0392498	0.780347	0	0	1	82675889	82696983	-	18	1	5696	50.58
XLOC_003823	NA	NA	0.5165	0.317559	1	0	0	-0.876051	0.116808	1	0	0	-1.39255	0.0103367	0.483052	0	0	11	19132716	19133380	.	1	1	665	46.92
XLOC_002003	MID1 /// NA	midline 1 (Opitz/BBB syndrome) [Source:RefSeq peptide;Acc:NP_989460] /// NA	1.1607	0.155617	1	0	0	1.28321	0.11682	1	0	0	0.122515	0.877497	1	0	0	1	124039075	124042303	-	2	2	2251	48.11
XLOC_001282	NA	NA	0.173171	0.646199	1	0	0	0.588297	0.11685	1	0	0	0.415127	0.262365	1	0	0	1	6247008	6257090	-	2	1	3380	48.49
XLOC_009080	ENSGALG00000003670		0.420915	0.0987511	1	0	0	0.399971	0.116908	1	0	0	-0.0209438	0.934181	1	0	0	20	5034609	5038237	-	1	2	3629	50.62
XLOC_012788	CYP39A1	cytochrome P450, family 39, subfamily A, polypeptide 1 [Source:HGNC Symbol;Acc:17449]	-0.226554	0.316802	1	0	0	0.354355	0.117068	1	0	0	0.580909	0.0103803	0.483432	0	0	3	109422324	109444268	-	12	3	2657	47.57
XLOC_000778	KCNJ15	Uncharacterized protein [Source:UniProtKB/TrEMBL;Acc:F1P0R9]	-0.446669	0.381422	1	0	0	-0.818212	0.117139	1	0	0	-0.371543	0.481316	1	0	0	1	106882440	106907061	+	2	1	2069	40.45
XLOC_003003	ALDH6	aldehyde dehydrogenase family 1 member A3 [Source:RefSeq peptide;Acc:NP_990000]	2.28324	0.00022825	0.129401	1	0	0.960398	0.117206	1	0	0	-1.32284	0.024775	0.679265	0	0	10	16932375	16967360	+	13	1	4208	43.58
XLOC_005584	MLEC	malectin [Source:HGNC Symbol;Acc:28973]	-0.154367	0.558503	1	0	0	-0.413821	0.117599	1	0	0	-0.259454	0.325925	1	0	0	15	9192940	9203178	-	7	2	5566	52.14
XLOC_008186	C2H18ORF1	uncharacterized protein C18orf1 homolog [Source:RefSeq peptide;Acc:NP_001026184]	-0.780482	0.0294887	0.905208	0	0	-0.55897	0.117668	1	0	0	0.221512	0.535546	1	0	0	2	96510953	96651443	-	4	4	8173	45.94
XLOC_013960	TET2	Uncharacterized protein [Source:UniProtKB/TrEMBL;Acc:F1NJ90]	0.268514	0.33771	1	0	0	0.438259	0.117742	1	0	0	0.169745	0.540609	1	0	0	4	38253145	38277565	-	13	2	9036	43.32
XLOC_017689	NA	NA	-0.867889	0.0537973	1	0	0	-0.692443	0.117809	1	0	0	0.175446	0.703121	1	0	0	8	17530496	17531494	.	1	1	999	34.63
XLOC_021819	TUSC1	Uncharacterized protein [Source:UniProtKB/TrEMBL;Acc:F1NGU4]	-1.2514	0.0261842	0.864893	0	0	-0.879719	0.117885	1	0	0	0.371685	0.514051	1	0	0	Z	68021765	68022316	-	1	1	552	77.54
XLOC_013541	TXK	Uncharacterized protein [Source:UniProtKB/TrEMBL;Acc:E1C035]	0.0135064	0.984035	1	0	0	-1.16128	0.118008	1	0	0	-1.17479	0.111313	0.990111	0	0	4	66159821	66172212	+	14	1	1593	43.5
XLOC_015576	NA	NA	0.36378	0.499541	1	0	0	-0.92229	0.118123	1	0	0	-1.28607	0.0258147	0.695157	0	0	5	8768659	8769550	.	1	1	892	43.5
XLOC_008113	SRD5A1	Uncharacterized protein [Source:UniProtKB/TrEMBL;Acc:F1NJM2]	-0.168102	0.653922	1	0	0	0.583514	0.118163	1	0	0	0.751617	0.0447777	0.810906	0	0	2	79730275	79746819	-	6	3	3530	40.62
XLOC_018430	NA	NA	-0.277412	0.549472	1	0	0	-0.737179	0.118257	1	0	0	-0.459768	0.33199	1	0	0	AADN03010460.1	218	524	.	1	1	306	36.27
XLOC_014812	ENSGALG00000009552		0.807936	0.183317	1	0	0	0.946704	0.118569	1	0	0	0.138768	0.809481	1	0	0	5	28218924	28222139	+	4	1	1327	43.71
XLOC_007621	NSMCE2	non-SMC element 2, MMS21 homolog (S. cerevisiae) [Source:HGNC Symbol;Acc:26513]	-0.387929	0.0898203	1	0	0	-0.357261	0.118583	1	0	0	0.0306684	0.893817	1	0	0	2	138306985	138433738	+	9	5	1485	45.72
XLOC_017511	ELTD1 /// NA	Uncharacterized protein [Source:UniProtKB/TrEMBL;Acc:E1BYS3] /// NA	-1.11811	0.0385852	0.963801	0	0	-0.832346	0.118911	1	0	0	0.285768	0.5976	1	0	0	8	17497856	17527310	-	3	3	8582	39
XLOC_015042	SPTB	spectrin, beta, erythrocytic [Source:HGNC Symbol;Acc:11274]	1.16823	0.0635795	1	0	0	0.989771	0.11919	1	0	0	-0.178455	0.773462	1	0	0	5	142307	159206	-	35	1	6975	63.68
XLOC_018410	NA	NA	0.0230808	0.97327	1	0	0	-1.12027	0.119593	1	0	0	-1.14335	0.106876	0.985417	0	0	AADN03010156.1	124	369	.	1	1	246	77.24
XLOC_017473	RWDD3	RWD domain containing 3 [Source:HGNC Symbol;Acc:21393]	-0.739031	0.000775	0.219567	0	0	-0.338438	0.119669	1	0	0	0.400593	0.0688303	0.904681	0	0	8	12262146	12272051	-	5	4	5436	37.91
XLOC_005803	TOR2A	Uncharacterized protein [Source:UniProtKB/TrEMBL;Acc:E1C3F5]	0.26556	0.293588	1	0	0	0.393633	0.119767	1	0	0	0.128073	0.609859	1	0	0	17	4923611	4927953	+	5	2	2665	51.37
XLOC_012186	STON1	stonin-1 [Source:RefSeq peptide;Acc:NP_001191794]	-0.32694	0.348378	1	0	0	-0.544804	0.119848	1	0	0	-0.217863	0.533287	1	0	0	3	7544564	7566159	-	4	2	6247	44.34
XLOC_021547	GZMK	Uncharacterized protein [Source:UniProtKB/TrEMBL;Acc:F1N918]	-0.275463	0.400913	1	0	0	-0.515317	0.120117	1	0	0	-0.239854	0.47165	1	0	0	Z	16507933	16514140	-	5	1	1769	39.29
XLOC_008657	NA	NA	-2.44885	0.0271397	0.866369	0	0	-1.65279	0.120189	1	0	0	0.79606	0.469179	1	0	0	2	75473477	75474662	.	1	1	1186	37.94
XLOC_011812	ENSGALG00000027207		-0.0210734	0.97519	1	0	0	-1.13298	0.120309	1	0	0	-1.1119	0.126999	1	0	0	3	53787119	53797292	+	3	1	2730	44.76
XLOC_015128	WEE1	wee1-like protein kinase [Source:RefSeq peptide;Acc:NP_001026352]	0.171583	0.659329	1	0	0	-0.623076	0.120413	1	0	0	-0.794659	0.045532	0.812582	0	0	5	8755110	8763114	-	11	3	2834	45.48
XLOC_017019	NA	NA	-1.24525	0.00917947	0.658117	0	0	-0.728323	0.120459	1	0	0	0.516925	0.284386	1	0	0	7	16796340	16798706	.	1	1	2367	45.67
XLOC_016787	CYP20A1	Uncharacterized protein [Source:UniProtKB/TrEMBL;Acc:F1NUG2]	-0.28726	0.162597	1	0	0	-0.320296	0.120553	1	0	0	-0.033036	0.872928	1	0	0	7	13168739	13182654	-	14	4	2996	51.54
XLOC_019275	NA	NA	-0.510058	0.340248	1	0	0	-0.841348	0.120556	1	0	0	-0.33129	0.540704	1	0	0	AADN03018352.1	98	1093	-	3	1	509	70.33
XLOC_012967	NA	NA	-0.136627	0.777951	1	0	0	0.742007	0.120737	1	0	0	0.878634	0.0663334	0.895971	0	0	3	75718934	75721403	.	1	1	2470	47.65
XLOC_014302	NA	NA	-0.445175	0.281047	1	0	0	-0.6473	0.12074	1	0	0	-0.202125	0.629843	1	0	0	4	3739558	3742498	.	1	1	2941	49.3
XLOC_009453	PHF13	Uncharacterized protein [Source:UniProtKB/TrEMBL;Acc:F1NU25]	0.386424	0.278184	1	0	0	0.551352	0.121065	1	0	0	0.164928	0.634558	1	0	0	21	551483	559158	-	3	2	7029	47.47
XLOC_020357	ENSGALG00000026797		-0.458807	0.347531	1	0	0	-0.767957	0.12132	1	0	0	-0.30915	0.533123	1	0	0	JH375623.1	5150	7741	-	5	2	1677	59.27
XLOC_010120	JAM3	Uncharacterized protein [Source:UniProtKB/TrEMBL;Acc:F1NSB3]	-0.215379	0.493673	1	0	0	-0.492398	0.121419	1	0	0	-0.277019	0.383394	1	0	0	24	2508056	2515621	+	8	1	3361	44.93
XLOC_011783	ESR1	estrogen receptor [Source:RefSeq peptide;Acc:NP_990514]	0.20461	0.51463	1	0	0	0.486901	0.121519	1	0	0	0.282291	0.368383	1	0	0	3	48276571	48436327	+	12	7	7326	40.7
XLOC_003572	EXOC3L1	Uncharacterized protein [Source:UniProtKB/TrEMBL;Acc:E1BUJ3]	0.194335	0.616195	1	0	0	0.600421	0.121566	1	0	0	0.406086	0.291408	1	0	0	11	972850	982343	-	13	1	4475	62.79
XLOC_014723	C11orf74	chromosome 11 open reading frame 74 [Source:HGNC Symbol;Acc:25142]	0.166455	0.624954	1	0	0	0.523622	0.121568	1	0	0	0.357167	0.284949	1	0	0	5	18813928	18853399	+	7	1	933	48.02
XLOC_021753	ENSGALG00000015391		-0.0983267	0.613405	1	0	0	-0.302821	0.122015	1	0	0	-0.204495	0.295286	1	0	0	Z	53598354	53653703	-	7	2	3419	45.69
XLOC_014304	NA	NA	-0.479371	0.445415	1	0	0	-0.997953	0.122144	1	0	0	-0.518582	0.426653	1	0	0	4	3743547	3744583	.	1	1	1037	48.31
XLOC_009865	MFSD2A	Uncharacterized protein [Source:UniProtKB/TrEMBL;Acc:F1NCD6]	-0.41974	0.360498	1	0	0	-0.711475	0.122441	1	0	0	-0.291735	0.524867	1	0	0	23	5493065	5501110	+	15	2	2278	58.21
XLOC_007891	ANKRD28	ankyrin repeat domain 28 [Source:HGNC Symbol;Acc:29024]	-0.115231	0.639041	1	0	0	0.378341	0.122673	1	0	0	0.493572	0.0441671	0.809561	0	0	2	34543840	34612369	-	28	4	5577	39.64
XLOC_020857	TMPRSS12	transmembrane (C-terminal) protease, serine 12 [Source:HGNC Symbol;Acc:28779]	0.311862	0.42137	1	0	0	0.596746	0.12274	1	0	0	0.284884	0.454931	1	0	0	LGE22C19W28_E50C23	132266	135861	+	5	1	1078	57.14
XLOC_003039	FRMD5	FERM domain containing 5 [Source:HGNC Symbol;Acc:28214]	1.18226	0.179096	1	0	0	1.35438	0.122778	1	0	0	0.17212	0.839676	1	0	0	10	19351716	19390921	+	14	1	1965	64.12
XLOC_017285	ZYG11B	Uncharacterized protein [Source:UniProtKB/TrEMBL;Acc:F1NUU7]	-0.488947	0.0436479	0.965684	0	0	-0.373272	0.123081	1	0	0	0.115675	0.632705	1	0	0	8	23406102	23427508	+	14	1	4765	40.25
XLOC_009404	DHRS3	Uncharacterized protein [Source:UniProtKB/TrEMBL;Acc:E1BRB2]	-0.231853	0.430325	1	0	0	0.453496	0.123371	1	0	0	0.685349	0.0202078	0.635637	0	0	21	5311842	5342396	+	7	3	7990	47.58
XLOC_009488	ENSGALG00000001894	Uncharacterized protein [Source:UniProtKB/TrEMBL;Acc:E1BWU7]	1.01942	0.0817696	1	0	0	0.906496	0.12339	1	0	0	-0.112929	0.839412	1	0	0	21	2572084	2576246	-	6	1	789	52.47
XLOC_002346	GDPD5	glycerophosphodiester phosphodiesterase domain-containing protein 5 [Source:RefSeq peptide;Acc:NP_001032348]	0.547408	0.0185251	0.797226	0	0	0.358263	0.123477	1	0	0	-0.189145	0.412915	1	0	0	1	194098031	194256622	-	17	2	5014	51.76
XLOC_006115	B3GNTL1	Uncharacterized protein [Source:UniProtKB/TrEMBL;Acc:E1BWL3]	-1.14762	0.0382848	0.962356	0	0	-0.824114	0.123523	1	0	0	0.323506	0.572369	1	0	0	18	3096713	3205982	+	13	2	1203	43.97
XLOC_002607	NA	NA	0.244795	0.753214	1	0	0	1.16146	0.123721	1	0	0	0.916669	0.220122	1	0	0	1	97613721	97614645	.	1	1	925	42.16
XLOC_005459	GOLGA3	golgin A3 [Source:HGNC Symbol;Acc:4426]	-0.0474972	0.836742	1	0	0	-0.356003	0.123788	1	0	0	-0.308506	0.181915	1	0	0	15	1434128	1459697	-	25	3	8954	45.33
XLOC_005162	C16orf62	chromosome 16 open reading frame 62 [Source:HGNC Symbol;Acc:24641]	0.165691	0.402283	1	0	0	0.304422	0.123875	1	0	0	0.138732	0.481574	1	0	0	14	14757745	14815669	-	32	5	3904	40.06
XLOC_010889	SPOP /// uc_338	Uncharacterized protein [Source:UniProtKB/TrEMBL;Acc:E1C049] /// TUC338 [Source:RFAM;Acc:RF02271]	0.102335	0.617225	1	0	0	-0.317549	0.123977	1	0	0	-0.419884	0.0412674	0.786913	0	0	27	3135069	3160587	+	12	7	3102	46.16
XLOC_019815	NA	NA	0.475935	0.394476	1	0	0	0.860925	0.124145	1	0	0	0.38499	0.480215	1	0	0	AADN03024355.1	13	1192	-	2	1	357	63.87
XLOC_019880	NA	NA	-0.0347362	0.95584	1	0	0	-0.99502	0.124181	1	0	0	-0.960284	0.132405	1	0	0	AADN03025197.1	398	1639	-	2	1	217	69.12
XLOC_000198	TBC1D30	TBC1 domain family, member 30 [Source:HGNC Symbol;Acc:29164]	0.104551	0.623535	1	0	0	0.327107	0.124188	1	0	0	0.222557	0.293088	1	0	0	1	33753625	33804505	+	14	3	5622	45.43
XLOC_008659	NA	NA	-2.14757	0.031688	0.921967	0	0	-1.49823	0.124318	1	0	0	0.649344	0.50593	1	0	0	2	75478149	75480754	.	1	1	2606	45.13
XLOC_003081	ENSGALG00000002102	Uncharacterized protein [Source:UniProtKB/TrEMBL;Acc:E1BR15]	0.501847	0.262299	1	0	0	0.687528	0.124517	1	0	0	0.185681	0.672538	1	0	0	10	885734	887395	-	6	1	854	48.13
XLOC_001565	C1H12ORF23	UPF0444 transmembrane protein C12orf23 homolog [Source:RefSeq peptide;Acc:NP_001006244]	-0.19722	0.404049	1	0	0	-0.364116	0.124695	1	0	0	-0.166897	0.481195	1	0	0	1	53597859	53610656	-	6	2	3110	45.34
XLOC_006308	METTL23	Uncharacterized protein [Source:UniProtKB/TrEMBL;Acc:E1BS93]	-0.238286	0.536251	1	0	0	-0.604587	0.125081	1	0	0	-0.366302	0.356156	1	0	0	18	4217119	4222512	-	6	2	4236	43.18
XLOC_019005	NA	NA	2.68e-05	0.999784	1	0	0	0.901806	0.125223	1	0	0	0.901779	0.122368	1	0	0	AADN03015686.1	2298	3072	.	1	1	775	64.39
XLOC_020372	NA	NA	-1.39528	0.0371322	0.962356	0	0	-1.01526	0.12524	1	0	0	0.380026	0.570649	1	0	0	JH375638.1	2481	2570	.	1	1	90	76.67
XLOC_001045	NA	NA	-1.06787	0.064584	1	0	0	-0.867913	0.125379	1	0	0	0.199953	0.734821	1	0	0	1	169017760	169018936	+	2	3	1081	37.56
XLOC_013104	ENSGALG00000005648		-0.161281	0.788436	1	0	0	0.885309	0.125697	1	0	0	1.04659	0.0689451	0.904681	0	0	4	2374308	2377289	+	9	1	1356	61.95
XLOC_014778	ENSGALG00000008752 /// JMJD7	NA /// jmjC domain-containing protein 7 [Source:RefSeq peptide;Acc:NP_001108131]	-0.214214	0.385329	1	0	0	0.377313	0.125753	1	0	0	0.591527	0.0166582	0.591935	0	0	5	24424398	24440171	+	12	6	9610	43.99
XLOC_001441	MKP3	dual specificity protein phosphatase 6 [Source:RefSeq peptide;Acc:NP_989685]	0.0972808	0.697295	1	0	0	-0.387392	0.125799	1	0	0	-0.484673	0.0544169	0.847082	0	0	1	43171637	43175978	-	3	1	2506	50.92
XLOC_001019	DNAJC15	Uncharacterized protein [Source:UniProtKB/TrEMBL;Acc:E1BXD6]	-0.197109	0.357439	1	0	0	-0.329345	0.125801	1	0	0	-0.132236	0.538672	1	0	0	1	166031302	166055788	+	6	1	1013	46.5
XLOC_002185	DHRS12	Uncharacterized protein [Source:UniProtKB/TrEMBL;Acc:E1BUZ3]	-0.584523	0.0250698	0.852559	0	0	-0.397935	0.12583	1	0	0	0.186588	0.476835	1	0	0	1	169524419	169555939	-	12	2	5166	46.65
XLOC_018133	SLC51A	solute carrier family 51, alpha subunit [Source:HGNC Symbol;Acc:29955]	0.780323	0.04702	0.981342	0	0	0.599808	0.126051	1	0	0	-0.180516	0.643774	1	0	0	9	14396081	14398428	-	9	2	1440	58.82
XLOC_015335	ENSGALG00000010002	Uncharacterized protein [Source:UniProtKB/TrEMBL;Acc:E1C8B9]	1.20087	0.0270506	0.866369	0	0	0.843454	0.126408	1	0	0	-0.357413	0.484373	1	0	0	5	35019006	35118292	-	7	2	1029	43.25
XLOC_013228	IDS	Uncharacterized protein [Source:UniProtKB/TrEMBL;Acc:F1NFI0]	0.161876	0.425798	1	0	0	0.310675	0.126426	1	0	0	0.148799	0.460969	1	0	0	4	18031638	18046764	+	8	3	4005	42.9
XLOC_012101	NA	NA	-1.41591	1.26e-05	0.0429246	-1	-1	-0.480877	0.126675	1	0	0	0.935034	0.0038321	0.323681	0	0	3	106434971	106436633	+	3	3	1209	48.22
XLOC_005221	NA	NA	0.583862	0.252596	1	0	0	0.778217	0.126718	1	0	0	0.194355	0.69226	1	0	0	14	12429758	12430468	.	1	1	711	58.37
XLOC_015689	NA	NA	-2.0233	0.00981134	0.662777	0	0	-1.06272	0.126798	1	0	0	0.960581	0.230577	1	0	0	5	43669053	43670039	.	1	1	987	34.95
XLOC_014407	NA	NA	-0.524555	0.361099	1	0	0	-0.896494	0.12685	1	0	0	-0.371939	0.526143	1	0	0	4	38432638	38432925	.	1	1	288	72.92
XLOC_003398	C11H16ORF70	UPF0183 protein C16orf70 homolog [Source:RefSeq peptide;Acc:NP_001025736]	-0.0874983	0.66981	1	0	0	-0.314663	0.126871	1	0	0	-0.227165	0.269714	1	0	0	11	2386726	2416572	+	15	3	3500	41.43
XLOC_011733	DLL1	delta-like 1 precursor [Source:RefSeq peptide;Acc:NP_990304]	-0.203864	0.455218	1	0	0	0.412248	0.126901	1	0	0	0.616112	0.022732	0.652177	0	0	3	40169681	40178161	+	11	3	5591	53.76
XLOC_001917	RIPK4	Uncharacterized protein [Source:UniProtKB/TrEMBL;Acc:E1BZD6]	-0.141452	0.540205	1	0	0	0.351269	0.126905	1	0	0	0.492721	0.0322479	0.730898	0	0	1	108376953	108397995	-	8	3	3823	47.69
XLOC_011958	FAM46A	uncharacterized protein LOC421845 [Source:RefSeq peptide;Acc:NP_001026256]	0.564181	0.021215	0.829032	0	0	0.373702	0.127178	1	0	0	-0.19048	0.433819	1	0	0	3	77839636	77873063	+	3	1	5477	42.58
XLOC_007462	NA	NA	-0.459438	0.612846	1	0	0	-1.40863	0.127271	1	0	0	-0.949187	0.299267	1	0	0	2	104817128	104843042	+	7	7	12400	34.81
XLOC_019976	NA	NA	-0.36015	0.749634	1	0	0	1.68871	0.127297	1	0	0	2.04886	0.0640693	0.894863	0	0	AADN03026161.1	5	604	.	1	1	600	70.33
XLOC_014348	NA	NA	0.583912	0.320154	1	0	0	0.885167	0.127316	1	0	0	0.301255	0.591726	1	0	0	4	18658995	18659885	.	1	1	891	37.26
XLOC_016278	NA	NA	-0.917631	0.0405296	0.96496	0	0	0.657065	0.12733	1	0	0	1.5747	0.000426914	0.103617	1	0	6	25993567	25995191	-	2	1	1505	41.13
XLOC_002468	NA	NA	1.00818	0.45604	1	0	0	2.08506	0.127565	1	0	0	1.07688	0.416328	1	0	0	1	49083672	49083748	.	1	1	77	68.83
XLOC_011461	THBD	Uncharacterized protein [Source:UniProtKB/TrEMBL;Acc:F1NVL9]	0.199968	0.442666	1	0	0	0.396823	0.127648	1	0	0	0.196856	0.445543	1	0	0	3	3267044	3269610	+	1	2	2567	63.62
XLOC_019790	NA	NA	-1.1107	0.0432054	0.965684	0	0	-0.827504	0.127729	1	0	0	0.283194	0.615477	1	0	0	AADN03024130.1	725	1015	.	1	1	291	52.58
XLOC_018182	PIK3CA	phosphatidylinositol-4,5-bisphosphate 3-kinase catalytic subunit alpha isoform [Source:RefSeq peptide;Acc:NP_001004410]	0.0958189	0.645161	1	0	0	0.316844	0.127817	1	0	0	0.221025	0.286808	1	0	0	9	17013998	17052860	-	24	2	10574	39.24
XLOC_021067	GBA2	glucosidase, beta (bile acid) 2 [Source:HGNC Symbol;Acc:18986]	0.192742	0.384083	1	0	0	0.337587	0.127834	1	0	0	0.144845	0.511203	1	0	0	Z	8984957	8994814	+	17	1	3147	59.77
XLOC_000309	LUC7L2	LUC7-like 2 [Source:RefSeq peptide;Acc:NP_001025926]	0.26494	0.20527	1	0	0	-0.319721	0.128666	1	0	0	-0.584661	0.00540432	0.363112	0	0	1	48977566	49009146	+	11	2	2576	46.7
XLOC_016143	NA	NA	-0.0714123	0.874134	1	0	0	0.682484	0.128901	1	0	0	0.753896	0.0931884	0.968555	0	0	6	16061391	16064555	-	2	1	2261	45.6
XLOC_007094	ENSGALG00000010906 /// NA	Uncharacterized protein [Source:UniProtKB/TrEMBL;Acc:F1NTA2] /// NA	0.283532	0.511839	1	0	0	0.651822	0.129087	1	0	0	0.36829	0.384004	1	0	0	2	30666975	30682195	+	9	5	3310	42.93
XLOC_005791	COL27A1 /// ENSGALG00000025797	Uncharacterized protein [Source:UniProtKB/TrEMBL;Acc:F1NHH4] ///	0.0999961	0.849351	1	0	0	-0.817666	0.129134	1	0	0	-0.917662	0.0870087	0.95567	0	0	17	4660792	4786147	+	70	4	8301	55.87
XLOC_008677	NA	NA	-0.837017	0.298362	1	0	0	-1.27393	0.129151	1	0	0	-0.436913	0.618175	1	0	0	2	84540156	84540610	.	1	1	455	32.97
XLOC_003027	FEM1B	protein fem-1 homolog B [Source:RefSeq peptide;Acc:NP_001025724]	0.0179624	0.969768	1	0	0	-0.745116	0.129191	1	0	0	-0.763079	0.117576	0.991401	0	0	10	18641302	18648029	+	2	1	3317	51.22
XLOC_010068	NA	NA	-1.10579	0.168555	1	0	0	-1.23058	0.129395	1	0	0	-0.124789	0.881289	1	0	0	23	2797585	2798330	.	1	1	746	56.84
XLOC_011280	SLC1A6	solute carrier family 1 (high affinity aspartate/glutamate transporter), member 6 [Source:HGNC Symbol;Acc:10944]	-0.443404	0.554818	1	0	0	-1.20631	0.129465	1	0	0	-0.762907	0.336929	1	0	0	28	701484	724473	-	11	1	1951	56.64
XLOC_003361	CX3CL1	chemokine (C-X3-C motif) ligand 1 precursor [Source:RefSeq peptide;Acc:NP_001070700]	-0.409232	0.338696	1	0	0	0.638924	0.129586	1	0	0	1.04816	0.0137601	0.554291	0	0	11	766212	773374	+	3	2	4621	51.85
XLOC_009935	ID3	inhibitor of DNA binding 3 [Source:RefSeq peptide;Acc:NP_989920]	0.0259947	0.939214	1	0	0	-0.518544	0.129882	1	0	0	-0.544538	0.111677	0.991401	0	0	23	2169483	2170150	-	2	1	581	61.45
XLOC_003992	LMCD1	LIM and cysteine-rich domains 1 [Source:HGNC Symbol;Acc:6633]	-1.19301	0.044725	0.973144	0	0	-0.895984	0.12998	1	0	0	0.297024	0.617879	1	0	0	12	19214897	19234835	+	6	1	1083	64.17
XLOC_013807	ENSGALG00000000373		0.468268	0.402721	1	0	0	0.850634	0.130005	1	0	0	0.382365	0.485897	1	0	0	4	11423397	11425746	-	3	1	1365	73.92
XLOC_019197	NA	NA	0.0430004	0.874095	1	0	0	-0.413751	0.130116	1	0	0	-0.456751	0.0942831	0.968555	0	0	AADN03017694.1	55	770	.	1	1	716	63.69
XLOC_012530	RSPO3	Uncharacterized protein [Source:UniProtKB/TrEMBL;Acc:F1NNG8]	-0.650997	0.0649925	1	0	0	-0.533338	0.130295	1	0	0	0.117659	0.741949	1	0	0	3	58726123	58785427	-	5	1	1921	41.96
XLOC_013451	ENSGALG00000020182	Uncharacterized protein [Source:UniProtKB/TrEMBL;Acc:F1NUX3]	-1.09495	2.9e-05	0.0656183	-1	0	-0.390191	0.130321	1	0	0	0.704761	0.00691001	0.406171	0	0	4	49799228	49812730	+	3	6	7510	42.81
XLOC_017341	LHX8	LIM/homeobox protein Lhx8 [Source:RefSeq peptide;Acc:NP_001035556]	-0.101542	0.719462	1	0	0	0.426116	0.130749	1	0	0	0.527658	0.0612419	0.882712	0	0	8	28607246	28618820	+	7	3	4473	42.68
XLOC_001590	NA	NA	-1.00032	0.0126616	0.705816	0	0	0.581623	0.130878	1	0	0	1.58194	7.75e-05	0.0390532	1	1	1	56697102	56701477	-	3	1	3400	47.47
XLOC_020465	FGR	Gardner-Rasheed feline sarcoma viral (v-fgr) oncogene homolog [Source:HGNC Symbol;Acc:3697]	0.469135	0.0881524	1	0	0	0.417537	0.130936	1	0	0	-0.0515979	0.849034	1	0	0	JH375729.1	2603	5430	-	5	2	1676	62.53
XLOC_006469	NA	NA	-1.05672	0.397471	1	0	0	1.72725	0.131009	1	0	0	2.78397	0.0226353	0.651763	0	0	18	6162200	6162698	.	1	1	499	67.74
XLOC_017129	ENSGALG00000004341		0.0813442	0.736994	1	0	0	0.365302	0.131054	1	0	0	0.283958	0.238962	1	0	0	8	6585071	6591317	+	11	3	1542	56.74
XLOC_014972	ZBTB42	Uncharacterized protein [Source:UniProtKB/TrEMBL;Acc:E1C0A8]	-0.509815	0.028774	0.898477	0	0	0.347189	0.131067	1	0	0	0.857004	0.000223141	0.0705696	0	0	5	51597808	51602778	+	2	2	4578	48.03
XLOC_017304	HOOK1	protein Hook homolog 1 [Source:RefSeq peptide;Acc:NP_001006542]	0.0336714	0.911056	1	0	0	-0.456783	0.131571	1	0	0	-0.490454	0.105205	0.985417	0	0	8	25543955	25569788	+	23	3	5943	37.91
XLOC_017949	SLC2A2	solute carrier family 2, facilitated glucose transporter member 2 [Source:RefSeq peptide;Acc:NP_997061]	-0.137674	0.605585	1	0	0	0.401927	0.131699	1	0	0	0.539601	0.0433069	0.804551	0	0	9	19173965	19182697	+	11	2	3664	53.9
XLOC_000793	NDUFV3	NADH dehydrogenase [Source:RefSeq peptide;Acc:NP_001186099]	-0.0479774	0.814891	1	0	0	-0.310384	0.132094	1	0	0	-0.262406	0.201962	1	0	0	1	108925771	108933132	+	4	3	1717	46.65
XLOC_017459	SLC30A7	zinc transporter 7 [Source:RefSeq peptide;Acc:NP_001008788]	-0.104818	0.63801	1	0	0	-0.33603	0.132207	1	0	0	-0.231212	0.299911	1	0	0	8	10684700	10712461	-	12	3	7523	40.73
XLOC_020189	NA	NA	-1.29455	0.223772	1	0	0	-1.62519	0.132227	1	0	0	-0.330637	0.755104	1	0	0	JH375350.1	1171	3669	-	2	1	335	64.78
XLOC_009401	AGMAT	Agmatinase, mitochondrial [Source:UniProtKB/Swiss-Prot;Acc:Q90XD2]	-0.695545	0.0437168	0.965684	0	0	-0.518006	0.132341	1	0	0	0.177539	0.605294	1	0	0	21	4906433	4908768	+	7	1	1439	58.23
XLOC_002490	NA	NA	1.68362	0.143595	1	0	0	1.67433	0.132347	1	0	0	-0.009288	0.992764	1	0	0	1	52366832	52367167	.	1	1	336	34.82
XLOC_009630	SVCT2	solute carrier family 23 member 2 [Source:RefSeq peptide;Acc:NP_001138699]	0.278205	0.171263	1	0	0	0.306237	0.132348	1	0	0	0.0280326	0.88993	1	0	0	22	356529	410706	+	17	3	7367	42.46
XLOC_012835	NA	NA	-0.0704908	0.879602	1	0	0	-0.726598	0.132682	1	0	0	-0.656107	0.174372	1	0	0	3	20507880	20509187	.	1	1	1308	43.58
XLOC_009591	NA	NA	-1.70394	0.0424657	0.965684	0	0	-1.19148	0.132702	1	0	0	0.512463	0.553988	1	0	0	21	288874	289506	.	1	1	633	42.02
XLOC_013969	WWC2	WW and C2 domain containing 2 [Source:HGNC Symbol;Acc:24148]	0.378142	0.18786	1	0	0	0.43169	0.132869	1	0	0	0.0535482	0.85171	1	0	0	4	39328930	39416540	-	23	5	6474	40.32
XLOC_013782	BRWD3	Uncharacterized protein [Source:UniProtKB/TrEMBL;Acc:F1N8L6]	0.45035	0.348382	1	0	0	0.713194	0.132872	1	0	0	0.262844	0.566673	1	0	0	4	9388937	9390998	-	2	1	892	43.16
XLOC_007832	CDCA7L	cell division cycle-associated 7-like protein [Source:RefSeq peptide;Acc:NP_001026153]	0.0858888	0.767173	1	0	0	-0.437607	0.133018	1	0	0	-0.523496	0.0722341	0.912929	0	0	2	30687645	30699467	-	8	3	4306	38.48
XLOC_017315	PGM1	phosphoglucomutase-1 [Source:RefSeq peptide;Acc:NP_001033782]	0.055507	0.837207	1	0	0	0.406308	0.133045	1	0	0	0.350801	0.194306	1	0	0	8	26764668	26783622	+	11	1	2301	50.2
XLOC_021106	ENSGALG00000028394		1.06189	0.0820099	1	0	0	0.915713	0.133097	1	0	0	-0.146172	0.807883	1	0	0	Z	15809594	15819597	+	2	2	4792	37.15
XLOC_005143	TMEM204	Uncharacterized protein [Source:UniProtKB/TrEMBL;Acc:F1P2R2]	-0.100154	0.612405	1	0	0	-0.298414	0.133313	1	0	0	-0.198261	0.317583	1	0	0	14	13771539	13799663	-	3	2	2846	48.28
XLOC_014462	NA	NA	0.0439006	0.942363	1	0	0	-0.979953	0.133332	1	0	0	-1.02385	0.11556	0.991401	0	0	4	54229885	54230493	.	1	1	609	35.14
XLOC_000652	SLC19A2	solute carrier family 19 (thiamine transporter), member 2 [Source:HGNC Symbol;Acc:10938]	0.449179	0.228345	1	0	0	0.560747	0.1334	1	0	0	0.111568	0.76172	1	0	0	1	83056657	83070746	+	5	3	5624	48.47
XLOC_013417	MRPS18C	mitochondrial ribosomal protein S18C [Source:RefSeq peptide;Acc:NP_001239240]	-0.134291	0.717383	1	0	0	-0.566911	0.133413	1	0	0	-0.43262	0.251942	1	0	0	4	45868786	45886353	+	7	3	2867	41.82
XLOC_013204	NA	NA	0.333741	0.4154	1	0	0	0.61283	0.133434	1	0	0	0.279089	0.486799	1	0	0	4	14201334	14206614	+	2	1	2551	44.02
XLOC_019994	NA	NA	0.107083	0.746885	1	0	0	-0.499013	0.133537	1	0	0	-0.606096	0.0687202	0.904672	0	0	AADN03026437.1	1912	2864	+	2	1	863	55.16
XLOC_020117	YFV	Uncharacterized protein [Source:UniProtKB/TrEMBL;Acc:F1NKF8] // MHC class I antigen precursor [Source:RefSeq peptide;Acc:NP_001025846]	1.72294	0.046806	0.981342	0	0	1.29518	0.133843	1	0	0	-0.427755	0.604728	1	0	0	JH375196.1	5803	8935	-	7	1	2336	57.19
XLOC_002311	C1H11ORF67	Uncharacterized protein [Source:UniProtKB/TrEMBL;Acc:E1C4H0]	-0.278735	0.278353	1	0	0	-0.387313	0.133851	1	0	0	-0.108578	0.675073	1	0	0	1	192124265	192132003	-	6	2	1638	46.83
XLOC_014676	SLC25A22	mitochondrial glutamate carrier 1 [Source:RefSeq peptide;Acc:NP_001238997]	-0.128531	0.528258	1	0	0	0.304364	0.134068	1	0	0	0.432895	0.0330693	0.740872	0	0	5	15169212	15205194	+	11	4	3531	52.73
XLOC_015063	NA	NA	0.720341	0.292622	1	0	0	1.02458	0.134111	1	0	0	0.304235	0.646086	1	0	0	5	523187	536041	-	2	1	97	61.86
XLOC_008418	KIAA0196	Uncharacterized protein [Source:UniProtKB/TrEMBL;Acc:F1NQZ6]	0.168003	0.412277	1	0	0	0.306853	0.134144	1	0	0	0.138849	0.495421	1	0	0	2	138283684	138307161	-	29	5	5141	42.21
XLOC_002718	NA	NA	0.105246	0.640127	1	0	0	0.337009	0.134161	1	0	0	0.231763	0.300591	1	0	0	1	151139932	151140023	.	1	1	92	55.43
XLOC_016576	GRB14	growth factor receptor-bound protein 14 [Source:HGNC Symbol;Acc:4565]	-0.0511379	0.812418	1	0	0	0.322195	0.134198	1	0	0	0.373333	0.0825333	0.944815	0	0	7	19635788	19705480	+	16	7	5077	36.28
XLOC_010341	S100A16	S100 calcium binding protein A16 [Source:HGNC Symbol;Acc:20441]	1.01592	0.0896817	1	0	0	0.901349	0.134236	1	0	0	-0.11457	0.844545	1	0	0	25	719831	722103	+	5	3	821	65.41
XLOC_001232	KCNE3	Uncharacterized protein [Source:UniProtKB/TrEMBL;Acc:E1C564]	0.445891	0.451713	1	0	0	-0.932685	0.134437	1	0	0	-1.37858	0.0236114	0.661219	0	0	1	195076942	195078735	+	2	2	841	62.31
XLOC_020128	ENSGALG00000027445 /// YFV	/// Uncharacterized protein [Source:UniProtKB/TrEMBL;Acc:F1NKF8] // MHC class I antigen precursor [Source:RefSeq peptide;Acc:NP_001025846]	-1.02916	0.161504	1	0	0	-1.10357	0.134746	1	0	0	-0.074403	0.918964	1	0	0	JH375207.1	7101	21254	-	14	3	2061	60.75
XLOC_014082	EMCN	endomucin [Source:HGNC Symbol;Acc:16041]	0.648216	0.12279	1	0	0	-0.64121	0.135119	1	0	0	-1.28943	0.00262369	0.276874	0	0	4	59791983	59835703	-	12	1	3097	45.17
XLOC_015600	NA	NA	-0.171784	0.821114	1	0	0	1.08042	0.13515	1	0	0	1.2522	0.0856476	0.95567	0	0	5	12023740	12024083	.	1	1	344	51.74
XLOC_004191	FRMD4B	FERM domain containing 4B [Source:HGNC Symbol;Acc:24886]	-0.221464	0.37484	1	0	0	0.371215	0.135358	1	0	0	0.592679	0.0173912	0.603322	0	0	12	15329789	15396454	-	23	2	5062	49.68
XLOC_017552	MUTYH	mutY homolog (E. coli) [Source:HGNC Symbol;Acc:7527]	-0.779421	0.0409613	0.96496	0	0	-0.569094	0.13549	1	0	0	0.210327	0.584893	1	0	0	8	19932667	19936754	-	15	3	1990	62.06
XLOC_013770	DACH2	dachshund homolog 2 [Source:RefSeq peptide;Acc:NP_990126]	-0.118552	0.876517	1	0	0	-1.19806	0.135496	1	0	0	-1.07951	0.179384	1	0	0	4	8256679	8521317	-	12	2	2454	48.78
XLOC_016949	ORC4	Uncharacterized protein [Source:UniProtKB/TrEMBL;Acc:E1C8I5]	0.065279	0.851974	1	0	0	-0.538053	0.135622	1	0	0	-0.603332	0.0911056	0.964301	0	0	7	34059513	34072973	-	14	2	1494	45.92
XLOC_002193	SLC25A15	mitochondrial ornithine transporter 1 [Source:RefSeq peptide;Acc:NP_001008442]	0.426448	0.52463	1	0	0	1.00073	0.135918	1	0	0	0.574282	0.385466	1	0	0	1	169805866	169821444	-	8	1	2940	48.1
XLOC_021739	NANS	sialic acid synthase [Source:RefSeq peptide;Acc:NP_001007976]	0.222536	0.44762	1	0	0	0.436933	0.136116	1	0	0	0.214397	0.462915	1	0	0	Z	51836589	51845476	-	6	1	2680	45.93
XLOC_014877	FOS	FBJ murine osteosarcoma viral oncogene homolog [Source:HGNC Symbol;Acc:3796]	0.163892	0.680825	1	0	0	0.59311	0.136259	1	0	0	0.429218	0.276675	1	0	0	5	37501649	37503758	+	3	2	1841	62.41
XLOC_007338	ENSGALG00000014502		-0.357769	0.576632	1	0	0	0.947399	0.136268	1	0	0	1.30517	0.0416328	0.78963	0	0	2	77511119	77761897	+	6	1	680	58.68
XLOC_000892	ATP10A	ATPase, class V, type 10A [Source:HGNC Symbol;Acc:13542]	-0.00147077	0.996752	1	0	0	-0.544417	0.136314	1	0	0	-0.542946	0.135015	1	0	0	1	131038512	131149938	+	21	1	5989	47.82
XLOC_000185	NA	NA	-0.340854	0.461152	1	0	0	0.69093	0.136502	1	0	0	1.03178	0.0270452	0.710309	0	0	1	31074448	31094553	+	6	14	14116	38.03
XLOC_007766	ARL5B	ADP-ribosylation factor-like 5B [Source:RefSeq peptide;Acc:NP_001137441]	0.312805	0.153758	1	0	0	0.32662	0.136575	1	0	0	0.0138149	0.949511	1	0	0	2	18960948	18977002	-	6	1	2454	35.86
XLOC_003495	ENSGALG00000005720		-0.113529	0.65946	1	0	0	-0.386322	0.136636	1	0	0	-0.272794	0.292259	1	0	0	11	16502526	16512682	+	13	3	1777	52.67
XLOC_012059	FNDC4	Uncharacterized protein [Source:UniProtKB/TrEMBL;Acc:F1NUC6]	3.31149	0.00168456	0.347096	0	0	1.52638	0.136724	1	0	0	-1.78511	0.0694044	0.904681	0	0	3	104008233	104014124	+	8	2	1773	63.28
XLOC_018003	TM4SF1	transmembrane 4 L six family member 1 [Source:HGNC Symbol;Acc:11853]	-0.399984	0.298677	1	0	0	-0.574534	0.13677	1	0	0	-0.174549	0.650605	1	0	0	9	23330353	23345902	+	8	7	3054	40.37
XLOC_008224	USP14	Ubiquitin carboxyl-terminal hydrolase [Source:UniProtKB/TrEMBL;Acc:E1C4M6]	0.0398114	0.850158	1	0	0	-0.314691	0.137353	1	0	0	-0.354502	0.0937039	0.968555	0	0	2	101809676	101827061	-	16	2	2507	45.99
XLOC_004804	FAHD1	fumarylacetoacetate hydrolase domain containing 1 [Source:HGNC Symbol;Acc:14169]	0.07547	0.774957	1	0	0	0.391568	0.137626	1	0	0	0.316098	0.227942	1	0	0	14	6042707	6043830	+	1	1	1124	54.18
XLOC_008653	NA	NA	-2.57275	0.0160438	0.749089	0	0	-1.49803	0.137761	1	0	0	1.07472	0.326532	1	0	0	2	75465670	75466287	.	1	1	618	47.09
XLOC_002691	NA	NA	1.46063	0.0838056	1	0	0	1.24805	0.13782	1	0	0	-0.21258	0.789898	1	0	0	1	124038066	124038977	.	1	1	912	40.46
XLOC_010277	SCN4B	Uncharacterized protein [Source:UniProtKB/TrEMBL;Acc:F1N9L4]	-0.972035	0.0634932	1	0	0	-0.773502	0.137865	1	0	0	0.198533	0.704883	1	0	0	24	5439275	5444809	-	6	2	2035	60.34
XLOC_009896	FABP3	fatty acid-binding protein, heart [Source:RefSeq peptide;Acc:NP_001026060]	-0.395395	0.384932	1	0	0	-0.67728	0.137883	1	0	0	-0.281885	0.535402	1	0	0	23	590534	593799	-	4	1	667	57.27
XLOC_006079	NA	NA	0.24291	0.57914	1	0	0	0.648133	0.138141	1	0	0	0.405224	0.349303	1	0	0	17	4353711	4353787	.	1	1	77	48.05
XLOC_022046	NA	NA	-1.59848	0.0137759	0.714882	0	0	-0.91099	0.138251	1	0	0	0.687486	0.298103	1	0	0	Z	65843226	65844501	.	1	1	1276	48.9
XLOC_018897	ATRAID /// U1	all-trans retinoic acid-induced differentiation factor [Source:HGNC Symbol;Acc:24090] /// U1 spliceosomal RNA [Source:RFAM;Acc:RF00003]	-0.238994	0.240335	1	0	0	-0.303138	0.138404	1	0	0	-0.0641444	0.753689	1	0	0	AADN03014497.1	21	1754	-	5	3	1386	70.2
XLOC_010533	MICAL1	NEDD9-interacting protein with calponin homology and LIM domains [Source:RefSeq peptide;Acc:NP_001026747]	-0.43183	0.253776	1	0	0	-0.564016	0.13841	1	0	0	-0.132186	0.728473	1	0	0	26	16131	28470	+	24	2	6060	58.2
XLOC_010597	DYRK3	Uncharacterized protein [Source:UniProtKB/TrEMBL;Acc:F1ND56]	0.106773	0.675198	1	0	0	0.37652	0.138686	1	0	0	0.269747	0.286108	1	0	0	26	2458766	2469160	+	3	2	6308	43.61
XLOC_008753	NA	NA	-0.354693	0.695115	1	0	0	-1.37846	0.138702	1	0	0	-1.02376	0.272024	1	0	0	2	114346771	114347501	.	1	1	731	37.89
XLOC_015462	BAG5	BAG family molecular chaperone regulator 5 [Source:RefSeq peptide;Acc:NP_001026382]	0.108807	0.601411	1	0	0	0.308028	0.138882	1	0	0	0.199221	0.336518	1	0	0	5	50307155	50312108	-	3	2	4715	41.68
XLOC_015255	SLC35C1	GDP-fucose transporter 1 [Source:RefSeq peptide;Acc:NP_001186580]	0.184793	0.36277	1	0	0	0.300543	0.139012	1	0	0	0.11575	0.566364	1	0	0	5	23265003	23269557	-	3	2	2322	56.8
XLOC_007692	CATHL2	Cathelicidin-2 [Source:UniProtKB/Swiss-Prot;Acc:Q2IAL7]	1.75738	0.0909585	1	0	0	-1.58903	0.139209	1	0	0	-3.3464	0.00224419	0.260844	0	0	2	3982185	3983950	-	4	1	502	64.74
XLOC_013605	KIAA0232	Uncharacterized protein [Source:UniProtKB/TrEMBL;Acc:F1N9B9]	-0.0190643	0.940815	1	0	0	0.380004	0.139256	1	0	0	0.399068	0.120539	0.998323	0	0	4	79387354	79436808	+	8	10	16877	39.32
XLOC_006027	SLC2A6	solute carrier family 2 (facilitated glucose transporter), member 6 [Source:HGNC Symbol;Acc:11011]	0.74997	0.144184	1	0	0	0.761382	0.139495	1	0	0	0.0114122	0.98198	1	0	0	17	6936944	6940561	-	10	1	1533	60.27
XLOC_009351	UBE2J2	Uncharacterized protein [Source:UniProtKB/TrEMBL;Acc:E1BZ66]	0.031653	0.885031	1	0	0	-0.324334	0.139599	1	0	0	-0.355987	0.104669	0.985044	0	0	21	2467031	2475884	+	9	3	4358	43.67
XLOC_006443	CASKIN2	Uncharacterized protein [Source:UniProtKB/TrEMBL;Acc:E1C2D3]	0.153621	0.487817	1	0	0	0.326967	0.139853	1	0	0	0.173345	0.430443	1	0	0	18	11107263	11137724	-	26	4	7096	54.99
XLOC_008487	NA	NA	-1.2726	0.162834	1	0	0	1.14841	0.140062	1	0	0	2.42101	0.00504964	0.360587	0	0	2	10296265	10296859	.	1	1	595	40.5
XLOC_000791	SLC37A1	solute carrier family 37 (glycerol-3-phosphate transporter), member 1 [Source:HGNC Symbol;Acc:11024]	-0.280183	0.339129	1	0	0	0.427656	0.140183	1	0	0	0.707839	0.0150015	0.577918	0	0	1	108800574	108835179	+	20	2	4874	42
XLOC_020454	NA	NA	-0.0327317	0.928022	1	0	0	-0.545798	0.140363	1	0	0	-0.513066	0.162349	1	0	0	JH375717.1	2611	9453	+	5	1	797	64.99
XLOC_013591	NA	NA	-0.899121	0.0621	1	0	0	-0.708295	0.140757	1	0	0	0.190825	0.69224	1	0	0	4	76401490	76405621	+	1	2	4132	43.2
XLOC_017013	NA	NA	1.35905	0.0150085	0.736826	0	0	0.83312	0.140912	1	0	0	-0.525927	0.31238	1	0	0	7	14929959	14931033	.	1	1	1075	36.19
XLOC_007983	FKBP9	peptidyl-prolyl cis-trans isomerase FKBP9 precursor [Source:RefSeq peptide;Acc:NP_990178]	-0.0860515	0.735585	1	0	0	-0.38061	0.140943	1	0	0	-0.294559	0.252987	1	0	0	2	48583321	48599111	-	10	1	3191	46.29
XLOC_002596	NA	NA	-0.72475	0.0245475	0.852559	0	0	-0.471037	0.141241	1	0	0	0.253713	0.434084	1	0	0	1	94448358	94452561	.	1	1	4204	42.2
XLOC_015620	NA	NA	-2.10082	0.0275259	0.871515	0	0	-1.27513	0.1414	1	0	0	0.825689	0.410494	1	0	0	5	15268699	15269128	.	1	1	430	48.14
XLOC_006328	CA10	Uncharacterized protein [Source:UniProtKB/TrEMBL;Acc:E1C7J1]	-0.430864	0.329173	1	0	0	-0.663074	0.141493	1	0	0	-0.23221	0.613706	1	0	0	18	5124020	5286048	-	9	1	5481	39.85
XLOC_005534	TPST2	protein-tyrosine sulfotransferase 2 precursor [Source:RefSeq peptide;Acc:NP_001012812]	0.226767	0.259626	1	0	0	0.296061	0.141631	1	0	0	0.0692943	0.728552	1	0	0	15	7165838	7172694	-	6	2	1791	55.16
XLOC_017757	NA	NA	0.0900835	0.79708	1	0	0	0.512344	0.141647	1	0	0	0.422261	0.221751	1	0	0	9	1241929	1244882	+	2	4	1998	54.15
XLOC_009232	SLC9A8	sodium/hydrogen exchanger 8 [Source:RefSeq peptide;Acc:NP_001034364]	-0.261869	0.235687	1	0	0	-0.324665	0.141939	1	0	0	-0.0627961	0.776233	1	0	0	20	14170051	14193541	-	14	13	8181	37.86
XLOC_000055	NA	NA	0.874997	0.218241	1	0	0	1.02943	0.142039	1	0	0	0.154431	0.816598	1	0	0	1	3242517	3266011	+	2	1	304	43.09
XLOC_003592	IL34	interleukin 34 [Source:HGNC Symbol;Acc:28529]	0.137913	0.715543	1	0	0	-0.566562	0.142192	1	0	0	-0.704475	0.065885	0.895971	0	0	11	1707758	1713030	-	7	1	2117	58.76
XLOC_020604	NA	NA	1.05247	0.252251	1	0	0	1.33964	0.14237	1	0	0	0.287173	0.733485	1	0	0	JH376055.1	26	617	.	1	1	592	58.61
XLOC_000097	MAGI2	membrane-associated guanylate kinase, WW and PDZ domain-containing protein 2 [Source:RefSeq peptide;Acc:NP_001186469]	-0.17877	0.676018	1	0	0	-0.641482	0.142639	1	0	0	-0.462712	0.290741	1	0	0	1	11930694	12230824	+	21	1	6494	45.04
XLOC_020945	NA	NA	-0.248759	0.510387	1	0	0	-0.564214	0.142649	1	0	0	-0.315455	0.41312	1	0	0	LGE64	252550	252768	.	1	1	219	40.64
XLOC_015621	NA	NA	-2.42343	0.0330011	0.921976	0	0	-1.51222	0.142693	1	0	0	0.91121	0.448696	1	0	0	5	15270546	15270934	.	1	1	389	51.93
XLOC_001756	FAM46C	Protein FAM46C [Source:UniProtKB/Swiss-Prot;Acc:Q5ZL95]	1.44276	0.0332731	0.921976	0	0	1.00787	0.142815	1	0	0	-0.434886	0.489861	1	0	0	1	78602134	78606692	-	2	1	2032	44.93
XLOC_002575	NA	NA	-0.316068	0.617807	1	0	0	-0.962213	0.142901	1	0	0	-0.646145	0.329814	1	0	0	1	87051404	87052053	.	1	1	650	38.46
XLOC_004207	RAD18	E3 ubiquitin-protein ligase RAD18 [Source:RefSeq peptide;Acc:NP_001025774]	-0.0783867	0.825091	1	0	0	-0.528904	0.143063	1	0	0	-0.450518	0.210464	1	0	0	12	19282101	19316352	-	13	1	1682	50.59
XLOC_011793	SYNJ2	synaptojanin 2 [Source:HGNC Symbol;Acc:11504]	0.202813	0.478039	1	0	0	0.417387	0.143071	1	0	0	0.214573	0.444259	1	0	0	3	51063895	51127835	+	28	1	5067	50.05
XLOC_018070	PER2	period circadian protein homolog 2 [Source:RefSeq peptide;Acc:NP_989593]	0.060067	0.870816	1	0	0	-0.542901	0.143123	1	0	0	-0.602968	0.103969	0.984188	0	0	9	4978758	5012940	-	24	8	12699	38.95
XLOC_015418	FBLN5	Uncharacterized protein [Source:UniProtKB/TrEMBL;Acc:E1C1G8]	-0.339081	0.307466	1	0	0	-0.488055	0.143132	1	0	0	-0.148975	0.65473	1	0	0	5	43735708	43782062	-	11	2	7045	42.07
XLOC_015711	NA	NA	-0.0738304	0.930992	1	0	0	-1.30714	0.143199	1	0	0	-1.23331	0.16733	1	0	0	5	49987847	49989162	.	1	1	1316	44
XLOC_008033	RANBP9	RAN binding protein 9 [Source:HGNC Symbol;Acc:13727]	-0.0380524	0.874711	1	0	0	0.353044	0.14332	1	0	0	0.391096	0.104833	0.985417	0	0	2	60606644	60644558	-	13	6	6848	41.25
XLOC_013775	ENSGALG00000007028		0.170358	0.493012	1	0	0	0.363267	0.143336	1	0	0	0.192909	0.43494	1	0	0	4	8712701	8822178	-	25	3	11262	38.47
XLOC_015141	SOX6	SRY (sex determining region Y)-box 6 [Source:HGNC Symbol;Acc:16421]	0.361199	0.41135	1	0	0	0.636928	0.143916	1	0	0	0.275728	0.517882	1	0	0	5	10549851	10784968	-	15	1	2493	47.93
XLOC_012405	ACTN2	Alpha-actinin-2 [Source:UniProtKB/Swiss-Prot;Acc:P20111]	0.083543	0.746635	1	0	0	0.376589	0.144014	1	0	0	0.293046	0.254198	1	0	0	3	36948211	37014188	-	22	1	5223	40.9
XLOC_005992	DNM1	dynamin 1 [Source:HGNC Symbol;Acc:2972]	0.0304543	0.928111	1	0	0	0.493279	0.144391	1	0	0	0.462824	0.170496	1	0	0	17	5016092	5075592	-	21	13	13976	50.98
XLOC_010859	ENSGALG00000000824		0.174201	0.583703	1	0	0	0.46358	0.144392	1	0	0	0.289379	0.357192	1	0	0	27	1376697	1381021	+	11	2	1804	58.04
XLOC_002561	NA	NA	0.647521	0.446346	1	0	0	1.21823	0.144498	1	0	0	0.570713	0.484071	1	0	0	1	75531576	75532647	.	1	1	1072	41.42
XLOC_012898	NA	NA	-0.204025	0.389395	1	0	0	-0.347565	0.144527	1	0	0	-0.14354	0.547526	1	0	0	3	39937330	39939391	.	1	1	2062	38.65
XLOC_011719	EGLN1	egl nine homolog 1 (C. elegans) [Source:HGNC Symbol;Acc:1232]	0.161496	0.414185	1	0	0	0.288512	0.144573	1	0	0	0.127017	0.518276	1	0	0	3	39053932	39084651	+	6	1	3608	42.32
XLOC_019858	NA	NA	-0.274485	0.451165	1	0	0	-0.534052	0.144647	1	0	0	-0.259567	0.477558	1	0	0	AADN03024847.1	81	306	.	1	1	226	41.59
XLOC_002039	LYG2	Uncharacterized protein [Source:UniProtKB/TrEMBL;Acc:F1P5H7] // lysozyme g precursor [Source:RefSeq peptide;Acc:NP_001001470]	-0.0268374	0.964909	1	0	0	-0.921777	0.144658	1	0	0	-0.894939	0.15516	1	0	0	1	131872945	131876224	-	5	1	706	41.93
XLOC_001496	C22ORF32	Uncharacterized protein [Source:UniProtKB/TrEMBL;Acc:F1NJF9]	0.118265	0.654564	1	0	0	-0.394093	0.144662	1	0	0	-0.512357	0.0556667	0.85219	0	0	1	49277067	49279093	-	3	2	1478	48.24
XLOC_007523	ENSGALG00000022800		0.375307	0.226034	1	0	0	0.452229	0.144851	1	0	0	0.0769219	0.803665	1	0	0	2	117125595	117320580	+	5	4	11078	40.08
XLOC_021928	NA	NA	-0.997735	0.178475	1	0	0	-1.03875	0.144957	1	0	0	-0.0410156	0.956929	1	0	0	Z	15835791	15836419	.	1	1	629	34.98
XLOC_005244	MRPL40	mitochondrial ribosomal protein L40 [Source:HGNC Symbol;Acc:14491]	-0.251533	0.208563	1	0	0	-0.292225	0.145101	1	0	0	-0.0406918	0.839171	1	0	0	15	653366	656024	+	4	2	949	55.53
XLOC_006545	SUMF2	Uncharacterized protein [Source:UniProtKB/TrEMBL;Acc:F1NWF3]	-0.0936855	0.708464	1	0	0	-0.368106	0.145735	1	0	0	-0.274421	0.276868	1	0	0	19	4892268	4896041	+	9	2	1474	53.87
XLOC_013160	SLITRK4	Uncharacterized protein [Source:UniProtKB/TrEMBL;Acc:E1C125]	-3.13855	0.00541246	0.553414	0	0	1.3095	0.145888	1	0	0	4.44805	8.88e-05	0.0416329	1	1	4	9882092	9884936	+	1	1	2845	41.51
XLOC_001827	MINA	MYC induced nuclear antigen [Source:RefSeq peptide;Acc:NP_001073191]	-0.453917	0.0924769	1	0	0	0.385397	0.145921	1	0	0	0.839313	0.00170298	0.218479	0	0	1	90704009	90718944	-	10	3	4265	43.61
XLOC_011502	B3GNT2	UDP-GlcNAc:betaGal beta-1,3-N-acetylglucosaminyltransferase 2 [Source:RefSeq peptide;Acc:NP_001008457]	-0.433081	0.256137	1	0	0	0.551363	0.145991	1	0	0	0.984444	0.010051	0.476301	0	0	3	8951135	8968326	+	4	4	10916	45.48
XLOC_003238	SELS	selenoprotein S [Source:RefSeq peptide;Acc:NP_001019905]	-0.169031	0.448451	1	0	0	-0.324637	0.146066	1	0	0	-0.155606	0.485677	1	0	0	10	17108666	17115643	-	7	2	1386	48.56
XLOC_016465	COL6A2	Collagen alpha-2(VI) chain [Source:UniProtKB/Swiss-Prot;Acc:P15988]	-0.327946	0.166376	1	0	0	-0.345437	0.146105	1	0	0	-0.0174914	0.941351	1	0	0	7	6781256	6810366	+	28	4	7293	52.17
XLOC_008873	NA	NA	0.201431	0.700931	1	0	0	0.765569	0.146193	1	0	0	0.564137	0.282576	1	0	0	20	4880487	4906972	+	5	9	2169	44.67
XLOC_020263	NA	NA	1.8508	0.0610921	1	0	0	1.44175	0.146237	1	0	0	-0.409042	0.64611	1	0	0	JH375523.1	40911	41844	.	1	1	934	50.21
XLOC_005859	SURF2	surfeit locus protein 2 [Source:RefSeq peptide;Acc:NP_001039294]	-0.083596	0.740314	1	0	0	-0.371541	0.146501	1	0	0	-0.287945	0.258894	1	0	0	17	6873162	6876267	+	6	2	880	55.11
XLOC_006084	NA	NA	0.212864	0.759274	1	0	0	0.992233	0.146683	1	0	0	0.779369	0.242776	1	0	0	17	7255291	7256434	.	1	1	1144	54.28
XLOC_018864	NA	NA	0.137575	0.83446	1	0	0	0.943814	0.146688	1	0	0	0.806239	0.201361	1	0	0	AADN03014085.1	82	217	.	1	1	136	63.24
XLOC_002230	SHISA2	protein shisa-2 homolog precursor [Source:RefSeq peptide;Acc:NP_989832]	0.155669	0.584638	1	0	0	-0.420624	0.147162	1	0	0	-0.576293	0.0454551	0.812315	0	0	1	176292677	176296214	-	2	2	2397	56.95
XLOC_015712	NA	NA	-0.7097	0.462428	1	0	0	-1.44878	0.147202	1	0	0	-0.739082	0.462877	1	0	0	5	49989754	49990757	.	1	1	1004	44.52
XLOC_008110	C5orf49	chromosome 5 open reading frame 49 [Source:HGNC Symbol;Acc:27028]	1.03308	0.216345	1	0	0	1.2057	0.147226	1	0	0	0.172624	0.8287	1	0	0	2	79200941	79213194	-	4	2	3216	39.21
XLOC_002411	NA	NA	0.027438	0.959354	1	0	0	-0.802883	0.147249	1	0	0	-0.830321	0.134066	1	0	0	1	18756047	18756864	.	1	1	818	36.43
XLOC_007663	TIGD3	tigger transposable element derived 3 [Source:HGNC Symbol;Acc:18334]	-0.653905	0.266218	1	0	0	-0.855667	0.147392	1	0	0	-0.201762	0.734226	1	0	0	2	535884	537155	-	1	1	1272	68.71
XLOC_002963	STARD5	Uncharacterized protein [Source:UniProtKB/TrEMBL;Acc:F1NPH6]	-0.0281515	0.911726	1	0	0	-0.371035	0.147457	1	0	0	-0.342884	0.179475	1	0	0	10	11594611	11598855	+	6	1	1895	45.96
XLOC_005651	NA	NA	0.471164	0.500751	1	0	0	1.01257	0.147613	1	0	0	0.541407	0.430644	1	0	0	15	6055984	6057138	.	1	1	1155	52.38
XLOC_003663	NA	NA	-0.529735	0.0616	1	0	0	0.402508	0.147977	1	0	0	0.932243	0.000944593	0.154765	0	0	11	9755883	9777966	-	9	5	7563	48.64
XLOC_009920	MAP3K6	mitogen-activated protein kinase kinase kinase 6 [Source:HGNC Symbol;Acc:6858]	0.244447	0.696174	1	0	0	-0.929868	0.148214	1	0	0	-1.17431	0.0666442	0.896434	0	0	23	1930454	1936866	-	24	1	3234	67.63
XLOC_012656	TMEM14A	Uncharacterized protein [Source:UniProtKB/TrEMBL;Acc:F1N919]	-0.341023	0.0816255	1	0	0	-0.283189	0.148214	1	0	0	0.0578343	0.768284	1	0	0	3	87839732	87846584	-	5	1	999	44.04
XLOC_007181	TRAK1	Uncharacterized protein [Source:UniProtKB/TrEMBL;Acc:F1NIH6]	0.275361	0.213603	1	0	0	0.320203	0.148291	1	0	0	0.0448412	0.838917	1	0	0	2	44278844	44410120	+	22	11	11396	40.5
XLOC_004262	CD14	CD14 molecule precursor [Source:RefSeq peptide;Acc:NP_001132950]	0.206833	0.776372	1	0	0	1.05211	0.148636	1	0	0	0.845279	0.238766	1	0	0	13	402430	403827	+	1	1	1398	69.24
XLOC_012721	NRBP1	nuclear receptor-binding protein [Source:RefSeq peptide;Acc:NP_001006420]	0.306948	0.249578	1	0	0	-0.390985	0.14873	1	0	0	-0.697933	0.00945061	0.472692	0	0	3	104059886	104085090	-	17	3	3349	56.88
XLOC_016556	METTL8	methyltransferase like 8 [Source:HGNC Symbol;Acc:25856]	0.848187	0.10833	1	0	0	0.759891	0.148994	1	0	0	-0.0882959	0.861611	1	0	0	7	17539023	17564353	+	12	1	1602	38.89
XLOC_003785	NA	NA	-0.0971299	0.897635	1	0	0	1.06879	0.149005	1	0	0	1.16592	0.114139	0.991401	0	0	11	14865519	14866285	.	1	1	767	66.75
XLOC_020287	ASB8	ankyrin repeat and SOCS box protein 8 [Source:RefSeq peptide;Acc:NP_001012954]	-0.187378	0.783653	1	0	0	-1.01602	0.149238	1	0	0	-0.82864	0.237958	1	0	0	JH375554.1	34566	37595	+	3	2	2074	62.34
XLOC_016716	ABCA12	ATP-binding cassette, sub-family A (ABC1), member 12 [Source:HGNC Symbol;Acc:14637]	-0.025115	0.952255	1	0	0	0.605149	0.14925	1	0	0	0.630264	0.132672	1	0	0	7	4209371	4288793	-	56	4	8863	45.84
XLOC_003664	ENSGALG00000027621		0.401249	0.479665	1	0	0	0.819299	0.149391	1	0	0	0.41805	0.455474	1	0	0	11	9778732	9779853	-	1	1	1122	77.9
XLOC_018641	NA	NA	-0.0856061	0.875623	1	0	0	-0.802049	0.149395	1	0	0	-0.716443	0.195713	1	0	0	AADN03011983.1	40	1141	+	3	1	457	64.11
XLOC_020321	NA	NA	1.14781	0.0389708	0.963801	0	0	0.807244	0.149573	1	0	0	-0.340569	0.533834	1	0	0	JH375583.1	2232	2515	-	2	1	192	65.62
XLOC_005767	WDR85	Uncharacterized protein [Source:UniProtKB/TrEMBL;Acc:F1NSA3]	0.080584	0.688541	1	0	0	-0.291147	0.14966	1	0	0	-0.371731	0.0654212	0.895971	0	0	17	1573229	1582831	+	10	3	3628	44.21
XLOC_011589	ESRRG	estrogen-related receptor gamma [Source:RefSeq peptide;Acc:NP_001007082]	0.0425029	0.840289	1	0	0	0.302918	0.1504	1	0	0	0.260415	0.215139	1	0	0	3	19553878	19675355	+	6	1	6256	39.77
XLOC_001743	CASP2	caspase-2 [Source:RefSeq peptide;Acc:NP_001161173]	0.165448	0.519716	1	0	0	-0.37464	0.150552	1	0	0	-0.540088	0.036881	0.769307	0	0	1	77150674	77176640	-	11	2	3308	42.78
XLOC_009098	TTPAL	alpha-tocopherol transfer protein-like [Source:RefSeq peptide;Acc:NP_001026025]	-0.00438275	0.987239	1	0	0	-0.399713	0.150656	1	0	0	-0.395331	0.153164	1	0	0	20	5748294	5755903	-	5	1	4498	43
XLOC_005698	TRIM27.1	tripartite motif-containing 27 [Source:RefSeq peptide;Acc:NP_001025842]	-0.353447	0.50467	1	0	0	0.743452	0.150759	1	0	0	1.0969	0.0343976	0.748935	0	0	16	150525	169149	+	14	5	4443	57.69
XLOC_017919	AHSG	Uncharacterized protein [Source:UniProtKB/TrEMBL;Acc:E1BZE1]	0.179488	0.70301	1	0	0	0.679267	0.150779	1	0	0	0.49978	0.289437	1	0	0	9	15608666	15615228	+	7	1	1486	45.69
XLOC_006362	ENSGALG00000021399		-0.020422	0.951698	1	0	0	0.485001	0.151089	1	0	0	0.505423	0.134661	1	0	0	18	8181915	8205646	-	40	5	9221	48.39
XLOC_006030	SARDH	sarcosine dehydrogenase [Source:HGNC Symbol;Acc:10536]	-0.148639	0.568149	1	0	0	0.373373	0.151107	1	0	0	0.522011	0.0448875	0.811735	0	0	17	7026160	7045384	-	21	1	3095	59.45
XLOC_020099	HMCN1	hemicentin 1 [Source:HGNC Symbol;Acc:19194]	0.920081	0.0178838	0.791093	0	0	-0.572127	0.151192	1	0	0	-1.49221	0.000167075	0.0619996	-1	0	JH375182.1	187563	380436	+	105	1	18231	45.66
XLOC_004397	ADAMTS2	Uncharacterized protein [Source:UniProtKB/TrEMBL;Acc:F1N9Z1]	-0.190233	0.50687	1	0	0	-0.41543	0.151213	1	0	0	-0.225197	0.435783	1	0	0	13	12982380	13153634	+	22	1	7957	47.19
XLOC_003859	ALAS1	5-aminolevulinate synthase, nonspecific, mitochondrial precursor [Source:RefSeq peptide;Acc:NP_001018012]	0.447823	0.332499	1	0	0	-0.665026	0.151479	1	0	0	-1.11285	0.0171816	0.601725	0	0	12	2937527	2944369	+	10	1	2103	51.21
XLOC_015479	NUDT14	uridine diphosphate glucose pyrophosphatase [Source:RefSeq peptide;Acc:NP_001006490]	0.091036	0.705762	1	0	0	0.345766	0.151508	1	0	0	0.25473	0.28834	1	0	0	5	52117315	52170879	-	5	2	4476	48.46
XLOC_006221	TBC1D16	Uncharacterized protein [Source:UniProtKB/TrEMBL;Acc:E1C7Q8]	0.247117	0.216489	1	0	0	-0.289025	0.151558	1	0	0	-0.536143	0.0076314	0.423589	0	0	18	9845200	9870568	+	13	5	4848	56.11
XLOC_008128	gga-mir-32	gga-mir-32 [Source:miRBase;Acc:MI0001194]	0.398028	0.406605	1	0	0	0.675253	0.151778	1	0	0	0.277225	0.54739	1	0	0	2	84239035	84239986	-	1	2	952	35.82
XLOC_020938	ENSGALG00000024020	Uncharacterized protein [Source:UniProtKB/TrEMBL;Acc:H9L3I5]	0.267718	0.294357	1	0	0	0.366059	0.151879	1	0	0	0.0983407	0.699208	1	0	0	LGE64	723075	725259	-	2	2	1155	50.13
XLOC_012357	NA	NA	0.121816	0.806095	1	0	0	-0.720401	0.151947	1	0	0	-0.842217	0.093718	0.968555	0	0	3	29939184	29958133	-	5	6	2370	45.78
XLOC_018705	NA	NA	0.522143	0.0524797	1	0	0	0.38581	0.152235	1	0	0	-0.136334	0.610699	1	0	0	AADN03012517.1	340	1179	-	3	4	753	60.82
XLOC_016941	NXPH2	neurexophilin 2 [Source:HGNC Symbol;Acc:8076]	-0.989111	0.0113344	0.69431	0	0	0.549576	0.152363	1	0	0	1.53869	9.25e-05	0.0419501	1	1	7	30928491	30961286	-	2	1	2997	42.21
XLOC_000848	GPR64	Uncharacterized protein [Source:UniProtKB/TrEMBL;Acc:F1NUC4]	-0.861736	0.181311	1	0	0	-0.916973	0.152573	1	0	0	-0.0552366	0.934741	1	0	0	1	119811748	119834097	+	23	1	4552	38.09
XLOC_007081	SCIN	Adseverin [Source:UniProtKB/Swiss-Prot;Acc:Q5ZIV9]	0.0993821	0.74787	1	0	0	-0.444582	0.152603	1	0	0	-0.543965	0.0798016	0.942159	0	0	2	26871392	26920922	+	16	1	4673	41.64
XLOC_013953	HADH	Uncharacterized protein [Source:UniProtKB/TrEMBL;Acc:E1BZH9]	0.282417	0.254938	1	0	0	0.354896	0.152677	1	0	0	0.0724788	0.769826	1	0	0	4	37389440	37406348	-	8	1	1338	44.92
XLOC_007441	COLEC12	collectin-12 [Source:RefSeq peptide;Acc:NP_001034688]	-0.298667	0.336025	1	0	0	0.43447	0.152782	1	0	0	0.733137	0.0166711	0.591935	0	0	2	101677428	101771062	+	10	2	3938	42.23
XLOC_002668	NA	NA	0.308335	0.517889	1	0	0	0.672173	0.153033	1	0	0	0.363838	0.432696	1	0	0	1	109484064	109485310	.	1	1	1247	38.01
XLOC_004850	XYLT1	Uncharacterized protein [Source:UniProtKB/TrEMBL;Acc:F1P232]	0.000892939	0.998142	1	0	0	0.557293	0.153512	1	0	0	0.5564	0.150764	1	0	0	14	8067317	8148040	+	13	2	3862	49.77
XLOC_020234	NA	NA	0.930492	0.122586	1	0	0	-0.910834	0.153677	1	0	0	-1.84133	0.00301509	0.288926	0	0	JH375497.1	60	415	.	1	1	356	66.57
XLOC_011457	MERTK	tyrosine-protein kinase Mer precursor [Source:RefSeq peptide;Acc:NP_990319]	0.559595	0.040121	0.96496	0	0	0.388849	0.153962	1	0	0	-0.170746	0.528784	1	0	0	3	3130275	3153422	+	19	3	5495	56.87
XLOC_007997	INHBA	inhibin beta A chain precursor [Source:RefSeq peptide;Acc:NP_990727]	-0.129164	0.714222	1	0	0	0.497785	0.154017	1	0	0	0.626949	0.0724104	0.914307	0	0	2	51170903	51183286	-	4	3	1856	46.23
XLOC_008934	ARFGAP1	ADP-ribosylation factor GTPase-activating protein 1 [Source:RefSeq peptide;Acc:NP_001026028]	-0.226024	0.408835	1	0	0	-0.390818	0.154039	1	0	0	-0.164795	0.547318	1	0	0	20	9132390	9150510	+	14	2	5808	45.64
XLOC_013691	RBMX2	Uncharacterized protein [Source:UniProtKB/TrEMBL;Acc:F1P133]	-0.0156795	0.936765	1	0	0	-0.284193	0.154127	1	0	0	-0.268514	0.176625	1	0	0	4	1543874	1546191	-	6	3	1517	56.82
XLOC_003708	SLC7A5	// large neutral amino acids transporter small subunit 1 [Source:RefSeq peptide;Acc:NP_001025750]	0.014534	0.974883	1	0	0	0.65299	0.154192	1	0	0	0.638456	0.160884	1	0	0	11	17424760	17461135	-	12	1	1606	57.22
XLOC_015616	NA	NA	-0.887782	0.33932	1	0	0	-1.35039	0.154217	1	0	0	-0.462606	0.634209	1	0	0	5	15265649	15266159	.	1	1	511	51.86
XLOC_014456	NA	NA	0.39416	0.505053	1	0	0	0.820052	0.154244	1	0	0	0.425892	0.445603	1	0	0	4	50241281	50241529	.	1	1	249	41.77
XLOC_012650	TINAG	Uncharacterized protein [Source:UniProtKB/TrEMBL;Acc:E1BTI7]	0.0824846	0.81034	1	0	0	0.490148	0.154317	1	0	0	0.407663	0.235574	1	0	0	3	87275063	87319001	-	11	1	1630	42.64
XLOC_012286	MARK1	Uncharacterized protein [Source:UniProtKB/TrEMBL;Acc:E1BVK0]	-0.259276	0.284073	1	0	0	0.344565	0.154444	1	0	0	0.603841	0.0128121	0.532819	0	0	3	17980527	18041313	-	21	9	10931	43.84
XLOC_008840	NA	NA	-0.435352	0.540726	1	0	0	1.00178	0.154739	1	0	0	1.43713	0.0421186	0.796622	0	0	20	799733	801402	+	2	1	717	63.04
XLOC_020273	NA	NA	0.805842	0.0784475	1	0	0	0.656184	0.154821	1	0	0	-0.149658	0.739083	1	0	0	JH375544.1	7137	7950	-	3	1	671	61.55
XLOC_000536	LOH12CR1	Loss of heterozygosity 12 chromosomal region 1 protein homolog [Source:UniProtKB/Swiss-Prot;Acc:Q5ZJA9]	-0.773874	0.0620666	1	0	0	-0.586671	0.155005	1	0	0	0.187204	0.658005	1	0	0	1	71983303	72042978	+	5	3	2545	49.71
XLOC_006561	SERPINF1	Uncharacterized protein [Source:UniProtKB/TrEMBL;Acc:E1C7H6]	0.0898719	0.770833	1	0	0	-0.439981	0.155031	1	0	0	-0.529853	0.0869468	0.95567	0	0	19	5404053	5411012	+	9	3	1708	49.65
XLOC_020019	NA	NA	-0.0125039	0.976493	1	0	0	0.597189	0.155331	1	0	0	0.609693	0.143495	1	0	0	AADN03026626.1	755	984	.	1	1	230	55.65
XLOC_000912	IL18R1	interleukin-18 receptor 1 precursor [Source:RefSeq peptide;Acc:NP_001138697]	-0.176707	0.756482	1	0	0	-0.830372	0.155584	1	0	0	-0.653665	0.26342	1	0	0	1	133259701	133278851	+	12	1	4369	38.38
XLOC_019238	ENSGALG00000027217		-0.0134717	0.957591	1	0	0	-0.361999	0.155679	1	0	0	-0.348527	0.170894	1	0	0	AADN03018053.1	21	1915	+	2	1	1086	60.77
XLOC_009739	ENSGALG00000018879		0.320063	0.38709	1	0	0	-0.536229	0.155737	1	0	0	-0.856292	0.0224275	0.651763	0	0	22	2781268	2785014	-	3	5	1537	61.87
XLOC_011191	C19orf21	chromosome 19 open reading frame 21 [Source:HGNC Symbol;Acc:27000]	0.908748	0.0204836	0.825125	0	0	0.562569	0.15576	1	0	0	-0.346179	0.366984	1	0	0	28	2690102	2694575	+	7	4	2571	62.43
XLOC_010709	NA	NA	0.205431	0.497307	1	0	0	-0.435484	0.155794	1	0	0	-0.640915	0.035906	0.760569	0	0	26	1674957	1675909	-	3	1	699	54.08
XLOC_005668	NA	NA	0.314185	0.703004	1	0	0	1.13209	0.155959	1	0	0	0.817908	0.293756	1	0	0	15	8978498	8978960	.	1	1	463	47.73
XLOC_016966	ACVR1	Activin receptor type-1 [Source:UniProtKB/Swiss-Prot;Acc:Q90ZK6]	-0.166892	0.383056	1	0	0	-0.271996	0.156174	1	0	0	-0.105104	0.583611	1	0	0	7	35757877	35778048	-	9	1	2670	44.38
XLOC_007798	TFPI2	tissue factor pathway inhibitor 2 [Source:HGNC Symbol;Acc:11761]	0.173538	0.607184	1	0	0	-0.481992	0.156426	1	0	0	-0.65553	0.0536887	0.846457	0	0	2	23429216	23434937	-	6	2	1823	43.5
XLOC_005788	ENSGALG00000007003	Uncharacterized protein [Source:UniProtKB/TrEMBL;Acc:F1NGS6]	-0.0611798	0.941467	1	0	0	-1.22659	0.156561	1	0	0	-1.16541	0.178439	1	0	0	17	3555764	3561244	+	8	1	1344	46.35
XLOC_021266	EPB41L4A	erythrocyte membrane protein band 4.1 like 4A [Source:HGNC Symbol;Acc:13278]	-0.116859	0.699625	1	0	0	-0.430664	0.156564	1	0	0	-0.313805	0.301424	1	0	0	Z	46010911	46145593	+	24	5	9524	45.67
XLOC_016753	HSPD1	60 kDa heat shock protein, mitochondrial [Source:UniProtKB/Swiss-Prot;Acc:Q5ZL72]	0.470439	0.0664986	1	0	0	0.362908	0.156593	1	0	0	-0.107531	0.674101	1	0	0	7	9717977	9729812	-	11	2	4970	41.67
XLOC_017462	HIAT1 /// SLC35A3	Uncharacterized protein [Source:UniProtKB/TrEMBL;Acc:E1C047] /// UDP-N-acetylglucosamine transporter [Source:RefSeq peptide;Acc:NP_001026445]	0.0333089	0.885391	1	0	0	0.327337	0.156744	1	0	0	0.294028	0.203055	1	0	0	8	10896662	10935946	-	21	8	8695	37.42
XLOC_000783	IGSF5	Uncharacterized protein [Source:UniProtKB/TrEMBL;Acc:F1N9D2]	0.0808458	0.712007	1	0	0	-0.311055	0.156812	1	0	0	-0.391901	0.074269	0.920132	0	0	1	107459499	107493568	+	12	7	4112	39.91
XLOC_003987	BHLHE40	Uncharacterized protein [Source:UniProtKB/TrEMBL;Acc:E1BQW8]	-0.227416	0.571447	1	0	0	0.569614	0.156893	1	0	0	0.79703	0.0482575	0.824531	0	0	12	18572111	18576507	+	6	3	2840	58.42
XLOC_017683	NA	NA	0.098104	0.905618	1	0	0	1.0901	0.157164	1	0	0	0.991997	0.198837	1	0	0	8	17177164	17177549	.	1	1	386	41.19
XLOC_008261	PCMTD1	Protein-L-isoaspartate O-methyltransferase domain-containing protein 1 [Source:UniProtKB/Swiss-Prot;Acc:Q5ZMR3]	0.142977	0.586052	1	0	0	0.37164	0.157184	1	0	0	0.228664	0.38349	1	0	0	2	109170941	109214680	-	7	2	3828	37.07
XLOC_019641	NA	NA	0.223337	0.77336	1	0	0	1.10042	0.157278	1	0	0	0.877083	0.248986	1	0	0	AADN03022362.1	216	691	.	1	1	476	62.82
XLOC_008503	NA	NA	0.328835	0.625461	1	0	0	-1.02336	0.157291	1	0	0	-1.3522	0.0574434	0.871845	0	0	2	14905321	14905944	.	1	1	624	40.71
XLOC_010748	C1ORF74	Uncharacterized protein [Source:UniProtKB/TrEMBL;Acc:F1NL43]	-0.444072	0.336341	1	0	0	0.642823	0.157323	1	0	0	1.08689	0.0179629	0.614379	0	0	26	3106955	3107746	-	1	1	792	70.33
XLOC_021836	TDRD7	Tudor domain-containing protein 7 [Source:UniProtKB/Swiss-Prot;Acc:E1C3S7]	0.468188	0.0217247	0.839301	0	0	0.289601	0.157478	1	0	0	-0.178588	0.377002	1	0	0	Z	70636825	70677526	-	19	6	4469	45.31
XLOC_012347	FTSJD2	FtsJ methyltransferase domain containing 2 [Source:HGNC Symbol;Acc:21077]	-0.20143	0.455293	1	0	0	-0.383513	0.157518	1	0	0	-0.182083	0.502172	1	0	0	3	29515190	29541046	-	25	4	7244	45.8
XLOC_001991	OFD1	oral-facial-digital syndrome 1 [Source:HGNC Symbol;Acc:2567]	0.0595798	0.838694	1	0	0	0.412781	0.157557	1	0	0	0.353201	0.22464	1	0	0	1	122389883	122421071	-	22	4	6702	40.45
XLOC_006331	TMEM100	Uncharacterized protein [Source:UniProtKB/TrEMBL;Acc:E1C539]	-0.0951837	0.863343	1	0	0	-0.791273	0.157747	1	0	0	-0.696089	0.21324	1	0	0	18	5982378	5988344	-	3	1	1579	51.55
XLOC_005741	PRF1	Uncharacterized protein [Source:UniProtKB/TrEMBL;Acc:F1NMC1]	-0.753622	0.115046	1	0	0	0.658563	0.158059	1	0	0	1.41219	0.00286762	0.284648	0	0	17	236897	239605	+	2	1	1620	60.12
XLOC_007330	MYO10	myosin X [Source:HGNC Symbol;Acc:7593]	0.137308	0.600134	1	0	0	0.369987	0.158112	1	0	0	0.23268	0.374105	1	0	0	2	75482855	75634865	+	41	2	7779	45.35
XLOC_003960	PTPRG	receptor-type tyrosine-protein phosphatase gamma precursor [Source:RefSeq peptide;Acc:NP_989645]	-0.288384	0.393326	1	0	0	0.477227	0.158221	1	0	0	0.765611	0.0240805	0.668307	0	0	12	12707875	13086465	+	30	2	9450	44.35
XLOC_021668	CZH9ORF41	Putative uncharacterized protein [Source:UniProtKB/TrEMBL;Acc:Q5ZMK1]	-0.0936527	0.651374	1	0	0	-0.294445	0.158308	1	0	0	-0.200792	0.33489	1	0	0	Z	36671264	36693261	-	8	5	4377	40.96
XLOC_014931	BDKRB1	B1 bradykinin receptor [Source:RefSeq peptide;Acc:NP_001074189]	0.713682	0.512767	1	0	0	1.48104	0.158377	1	0	0	0.767353	0.448013	1	0	0	5	45647335	45648411	+	1	1	1077	41.41
XLOC_006018	TSC1	Uncharacterized protein [Source:UniProtKB/TrEMBL;Acc:E1C066]	0.0711762	0.711935	1	0	0	0.271555	0.158559	1	0	0	0.200379	0.296223	1	0	0	17	6722376	6742713	-	22	5	6986	45.35
XLOC_010526	NA	NA	-0.315823	0.566449	1	0	0	-0.793848	0.158562	1	0	0	-0.478025	0.394219	1	0	0	25	615262	616279	.	1	1	1018	57.56
XLOC_008739	NA	NA	-0.102437	0.87015	1	0	0	-0.925423	0.158591	1	0	0	-0.822986	0.215169	1	0	0	2	110692662	110693298	.	1	1	637	38.93
XLOC_020718	ENSGALG00000026855		0.26876	0.465088	1	0	0	0.515229	0.158728	1	0	0	0.246469	0.492629	1	0	0	JH376272.1	2563	5544	+	1	3	2982	41.21
XLOC_014825	MEIS2	homeobox protein Meis2 [Source:RefSeq peptide;Acc:NP_990134]	-0.0339991	0.90558	1	0	0	-0.409111	0.158755	1	0	0	-0.375112	0.194727	1	0	0	5	30506655	30675196	+	12	2	4578	42.94
XLOC_016564	ABCB11	ATP-binding cassette, sub-family B (MDR/TAP), member 11 [Source:HGNC Symbol;Acc:42]	0.354426	0.265892	1	0	0	0.44897	0.159015	1	0	0	0.0945436	0.766274	1	0	0	7	18366761	18415270	+	30	6	8743	41.13
XLOC_015295	PLEKHD1	pleckstrin homology domain containing, family D (with coiled-coil domains) member 1 [Source:HGNC Symbol;Acc:20148]	-0.719642	0.0892467	1	0	0	-0.595412	0.159078	1	0	0	0.12423	0.771775	1	0	0	5	27257399	27275943	-	13	2	3645	49.11
XLOC_006955	CRHR2 /// NA	corticotropin-releasing factor receptor 2 [Source:RefSeq peptide;Acc:NP_989785] /// NA	1.33345	0.00337043	0.463175	0	0	0.633696	0.159138	1	0	0	-0.699753	0.11861	0.993357	0	0	2	4154219	4292028	+	17	6	3509	47.65
XLOC_019818	NA	NA	0.303592	0.505544	1	0	0	-0.655982	0.159207	1	0	0	-0.959574	0.0381466	0.778787	0	0	AADN03024403.1	20	973	+	3	1	657	58.9
XLOC_009449	PER3	period circadian clock 3 [Source:HGNC Symbol;Acc:8847]	-1.14925	0.0145907	0.735191	0	0	-0.654878	0.159297	1	0	0	0.494369	0.290319	1	0	0	21	291455	308622	-	20	4	5689	45.12
XLOC_008815	MTSS1	metastasis suppressor protein 1 [Source:RefSeq peptide;Acc:NP_001026125]	-1.0914	0.0334546	0.922818	0	0	-0.705608	0.159336	1	0	0	0.385794	0.45947	1	0	0	2	138132496	138133038	.	1	1	543	45.12
XLOC_013665	SFXN5	Uncharacterized protein [Source:UniProtKB/TrEMBL;Acc:E1BRX4]	-0.39956	0.091995	1	0	0	-0.333846	0.159428	1	0	0	0.0657143	0.782235	1	0	0	4	89290624	89369194	+	14	1	5380	50.86
XLOC_020942	NA	NA	-0.416416	0.265184	1	0	0	-0.530776	0.159453	1	0	0	-0.11436	0.762696	1	0	0	LGE64	139123	139733	.	1	1	611	41.9
XLOC_009969	DNALI1	Uncharacterized protein [Source:UniProtKB/TrEMBL;Acc:F1P3H4]	-1.21835	0.0378586	0.962356	0	0	-0.810748	0.15966	1	0	0	0.407601	0.495126	1	0	0	23	3699920	3703222	-	6	1	774	58.91
XLOC_007598	ENY2	Uncharacterized protein [Source:UniProtKB/TrEMBL;Acc:F1NF04]	0.07277	0.762136	1	0	0	-0.342682	0.159709	1	0	0	-0.415452	0.0866932	0.95567	0	0	2	131754216	131760075	+	5	2	639	39.28
XLOC_007016	MKX	Uncharacterized protein [Source:UniProtKB/TrEMBL;Acc:E1C567]	1.29215	0.181276	1	0	0	1.35167	0.16	1	0	0	0.0595209	0.946916	1	0	0	2	15606690	15649798	+	6	1	3732	37.27
XLOC_020089	ENSGALG00000027359		0.626864	0.0613515	1	0	0	0.475486	0.160073	1	0	0	-0.151378	0.644363	1	0	0	JH375171.1	33424	127080	-	27	1	3552	59.54
XLOC_021982	NA	NA	0.088938	0.831932	1	0	0	0.584513	0.160271	1	0	0	0.495575	0.230419	1	0	0	Z	40367684	40367769	.	1	1	86	47.67
XLOC_002018	ENSGALG00000016716		-0.145729	0.598554	1	0	0	-0.392672	0.160392	1	0	0	-0.246943	0.376035	1	0	0	1	129354423	129408311	-	32	3	4842	44.13
XLOC_010774	PPARD	peroxisome proliferator-activated receptor delta [Source:RefSeq peptide;Acc:NP_990059]	-0.613303	0.0488651	0.988863	0	0	-0.437028	0.160425	1	0	0	0.176275	0.574318	1	0	0	26	4029754	4047810	-	8	2	3189	56.57
XLOC_019537	NA	NA	-0.721763	0.288892	1	0	0	-0.96566	0.160641	1	0	0	-0.243897	0.720833	1	0	0	AADN03021244.1	12	456	.	1	1	445	66.07
XLOC_002856	ENSGALG00000001478		0.00879653	0.981658	1	0	0	-0.546242	0.160652	1	0	0	-0.555038	0.151833	1	0	0	10	2118621	2125195	+	8	1	2304	61.11
XLOC_009291	NA	NA	-1.66109	0.13223	1	0	0	-1.52402	0.160957	1	0	0	0.137067	0.905154	1	0	0	20	11933474	11933915	.	1	1	442	50
XLOC_009818	GRIK3	glutamate receptor, ionotropic, kainate 3 [Source:HGNC Symbol;Acc:4581]	-0.9475	0.45436	1	0	0	1.57294	0.161017	1	0	0	2.52044	0.040807	0.786913	0	0	23	3805041	3874419	+	16	1	2876	57.61
XLOC_015578	NA	NA	0.23354	0.680164	1	0	0	0.775805	0.161122	1	0	0	0.542264	0.317716	1	0	0	5	8801030	8801779	.	1	1	750	51.33
XLOC_021633	NFIB	Nuclear factor 1 B-type [Source:UniProtKB/Swiss-Prot;Acc:P17924]	0.6045	0.0313921	0.921967	0	0	0.393244	0.161149	1	0	0	-0.211256	0.449543	1	0	0	Z	31228972	31399964	-	12	2	8802	39.76
XLOC_014014	CL2	Ribonuclease CL2 [Source:UniProtKB/Swiss-Prot;Acc:P81476]	0.202286	0.510463	1	0	0	0.431298	0.161157	1	0	0	0.229012	0.456227	1	0	0	4	49039427	49042727	-	2	3	2874	54.38
XLOC_007187	CRTAP	cartilage-associated protein precursor [Source:RefSeq peptide;Acc:NP_990431]	-0.308775	0.24212	1	0	0	-0.371217	0.161472	1	0	0	-0.062442	0.814198	1	0	0	2	45056087	45077469	+	7	2	1890	46.4
XLOC_018092	NA	NA	0.285601	0.339649	1	0	0	0.418088	0.161522	1	0	0	0.132487	0.653564	1	0	0	9	8680454	8725361	-	2	1	1286	40.75
XLOC_018300	NA	NA	-0.907665	0.420675	1	0	0	1.41141	0.161791	1	0	0	2.31907	0.0312055	0.726778	0	0	9	14810466	14811037	.	1	1	572	61.89
XLOC_006805	TEX14	testis expressed 14 [Source:HGNC Symbol;Acc:11737]	-0.260629	0.677576	1	0	0	-0.896078	0.161839	1	0	0	-0.635449	0.324005	1	0	0	19	7058572	7080767	-	31	1	4230	45.32
XLOC_002392	NA	NA	-0.329303	0.465429	1	0	0	0.606989	0.161893	1	0	0	0.936292	0.0336271	0.743568	0	0	1	13782375	13784202	.	1	1	1828	42.67
XLOC_020493	NA	NA	-0.4187	0.163564	1	0	0	-0.423178	0.16213	1	0	0	-0.00447739	0.988224	1	0	0	JH375754.1	4068	5146	+	4	1	586	64.16
XLOC_017570	SCL	T-cell acute lymphocytic leukemia protein 1 homolog [Source:UniProtKB/Swiss-Prot;Acc:P24899]	0.430632	0.148411	1	0	0	0.418666	0.162172	1	0	0	-0.0119659	0.967431	1	0	0	8	20809212	20814016	-	2	2	2212	55.47
XLOC_007790	PEX1	Uncharacterized protein [Source:UniProtKB/TrEMBL;Acc:E1BY08]	-0.158417	0.589387	1	0	0	-0.411635	0.162335	1	0	0	-0.253217	0.389581	1	0	0	2	22777407	22801126	-	24	2	5657	42.21
XLOC_012018	ID2	DNA-binding protein inhibitor ID-2 [Source:RefSeq peptide;Acc:NP_990333]	-0.250814	0.50331	1	0	0	-0.525195	0.162402	1	0	0	-0.274381	0.464798	1	0	0	3	95424295	95426233	+	3	1	1191	48.36
XLOC_013125	PHF6	Uncharacterized protein [Source:UniProtKB/TrEMBL;Acc:E1C281]	-0.00203226	0.993059	1	0	0	-0.327927	0.162465	1	0	0	-0.325894	0.164333	1	0	0	4	3975797	3996099	+	9	5	5546	36.8
XLOC_012265	ENSGALG00000009130		-0.177514	0.366831	1	0	0	0.274058	0.162479	1	0	0	0.451573	0.0214963	0.643894	0	0	3	16101358	16143600	-	21	4	3951	41.15
XLOC_011436	ENSGALG00000008110	PrdX-deacylase domain 1 [Source:RefSeq peptide;Acc:NP_001182490]	-0.482543	0.0786814	1	0	0	-0.383312	0.162509	1	0	0	0.0992309	0.718878	1	0	0	3	45154	46846	+	3	2	1374	47.6
XLOC_015677	NA	NA	-3.33621	0.000187246	0.116275	-1	0	-1.12919	0.162793	1	0	0	2.20702	0.0105714	0.485676	0	0	5	36595921	36599839	.	1	1	3919	39.07
XLOC_016426	OSGEPL1	Uncharacterized protein [Source:UniProtKB/TrEMBL;Acc:F1NZ71]	0.28279	0.290314	1	0	0	0.373472	0.162914	1	0	0	0.0906812	0.732239	1	0	0	7	284341	297261	+	9	11	4865	44.77
XLOC_018486	PIK3R5	phosphoinositide 3-kinase regulatory subunit 5 [Source:RefSeq peptide;Acc:NP_001025868]	0.517548	0.0950834	1	0	0	0.434758	0.162914	1	0	0	-0.0827903	0.786326	1	0	0	AADN03010810.1	1	9215	+	10	2	4038	54.26
XLOC_002747	NA	NA	-0.869189	0.0626851	1	0	0	-0.643887	0.163009	1	0	0	0.225302	0.633569	1	0	0	1	169019177	169020930	.	1	1	1754	41.51
XLOC_008572	NA	NA	1.18947	0.0616152	1	0	0	0.902359	0.163068	1	0	0	-0.287114	0.627942	1	0	0	2	46805444	46806143	.	1	1	700	39.86
XLOC_000464	CALD1	caldesmon [Source:RefSeq peptide;Acc:NP_989489]	0.163526	0.509758	1	0	0	-0.346814	0.163469	1	0	0	-0.51034	0.040308	0.784189	0	0	1	62400842	62588773	+	18	5	4606	41.6
XLOC_003249	IGDCC4	immunoglobulin superfamily, DCC subclass, member 4 [Source:HGNC Symbol;Acc:13770]	-0.101971	0.727791	1	0	0	-0.409286	0.163509	1	0	0	-0.307316	0.295037	1	0	0	10	17424605	17505535	-	20	2	10331	50.83
XLOC_005689	BFIV21	MHC BF2 class I precursor [Source:RefSeq peptide;Acc:NP_001026509]	-0.577998	0.262619	1	0	0	-0.719651	0.16386	1	0	0	-0.141653	0.783021	1	0	0	16	59433	62382	+	8	4	2005	63.09
XLOC_005071	NA	NA	-0.712404	0.389097	1	0	0	1.01311	0.164087	1	0	0	1.72551	0.0260375	0.69839	0	0	14	7762445	7762932	-	2	1	363	43.8
XLOC_014717	PDHX	pyruvate dehydrogenase complex, component X [Source:RefSeq peptide;Acc:NP_001026358]	-0.0626162	0.785335	1	0	0	0.31985	0.164097	1	0	0	0.382466	0.0961474	0.968555	0	0	5	18151985	18194450	+	12	4	6293	40.16
XLOC_018672	NA	NA	0.431359	0.520896	1	0	0	0.920423	0.164139	1	0	0	0.489063	0.444817	1	0	0	AADN03012256.1	478	851	.	1	1	374	58.29
XLOC_001569	TCP11L2	T-complex protein 11-like protein 2 [Source:RefSeq peptide;Acc:NP_001001897]	-0.00662439	0.975576	1	0	0	0.300967	0.164165	1	0	0	0.307591	0.154653	1	0	0	1	53843800	53860739	-	11	4	5094	39.07
XLOC_015832	UNC5B	netrin receptor UNC5B precursor [Source:RefSeq peptide;Acc:NP_001026396]	-0.316823	0.250693	1	0	0	0.381314	0.164309	1	0	0	0.698137	0.0112515	0.503319	0	0	6	11331341	11362255	+	17	2	5269	55.89
XLOC_019741	NA	NA	-0.0629326	0.917943	1	0	0	0.845618	0.164498	1	0	0	0.908551	0.133533	1	0	0	AADN03023594.1	19	1413	-	2	2	1298	63.33
XLOC_014226	MAEA	Macrophage erythroblast attacher [Source:UniProtKB/Swiss-Prot;Acc:Q5F398]	0.166625	0.410194	1	0	0	-0.283983	0.164534	1	0	0	-0.450608	0.0267835	0.708521	0	0	4	84059484	84106532	-	10	3	3300	42.15
XLOC_013384	NA	NA	0.572471	0.188823	1	0	0	0.604761	0.164579	1	0	0	0.0322895	0.938984	1	0	0	4	40544553	40565568	+	5	3	849	37.57
XLOC_001193	DCHS1	dachsous 1 (Drosophila) [Source:HGNC Symbol;Acc:13681]	-0.941004	0.0588567	1	0	0	-0.688782	0.164671	1	0	0	0.252222	0.614236	1	0	0	1	193479078	193522572	+	20	1	9858	61.08
XLOC_008895	JPH2	junctophilin 2 [Source:HGNC Symbol;Acc:14202]	-0.967341	0.409629	1	0	0	1.60793	0.164711	1	0	0	2.57527	0.0279854	0.716802	0	0	20	5847927	5864589	+	3	2	1278	65.73
XLOC_016184	NA	NA	0.00703354	0.982574	1	0	0	-0.455055	0.164999	1	0	0	-0.462089	0.157693	1	0	0	6	18154959	18174893	-	6	1	1825	35.01
XLOC_020562	NA	NA	-0.783144	0.0327267	0.921976	0	0	-0.505054	0.165084	1	0	0	0.27809	0.449462	1	0	0	JH375909.1	4352	5426	+	1	2	1075	40.74
XLOC_000620	METTL16	Methyltransferase-like protein 16 [Source:UniProtKB/Swiss-Prot;Acc:Q5ZIA0]	0.387496	0.157616	1	0	0	0.38122	0.16519	1	0	0	-0.00627618	0.98152	1	0	0	1	78850416	78861364	+	9	1	2258	44.46
XLOC_020333	NA	NA	0.146693	0.684189	1	0	0	0.499377	0.165339	1	0	0	0.352684	0.320726	1	0	0	JH375596.1	2911	4554	+	2	4	1516	63.85
XLOC_009393	NBL1	Neuroblastoma suppressor of tumorigenicity 1 [Source:UniProtKB/Swiss-Prot;Acc:Q90YC9]	0.110288	0.722542	1	0	0	-0.440041	0.165371	1	0	0	-0.550329	0.0802031	0.942159	0	0	21	4764694	4774114	+	5	2	1872	60.31
XLOC_007517	CSPP1	centrosome and spindle pole associated protein 1 [Source:HGNC Symbol;Acc:26193]	-0.106182	0.711057	1	0	0	-0.402977	0.165475	1	0	0	-0.296794	0.3058	1	0	0	2	115030393	115080545	+	32	1	4384	46.28
XLOC_005931	ABCA2	ATP-binding cassette, sub-family A (ABC1), member 2 [Source:HGNC Symbol;Acc:32]	-0.393121	0.0605831	1	0	0	-0.29049	0.165547	1	0	0	0.102631	0.624414	1	0	0	17	418383	451677	-	50	2	10096	60.17
XLOC_003256	SNAPC5	snRNA-activating protein complex subunit 5 [Source:RefSeq peptide;Acc:NP_001007830]	-0.175654	0.406401	1	0	0	-0.294326	0.165621	1	0	0	-0.118672	0.575981	1	0	0	10	17997064	17999465	-	3	1	1793	45.57
XLOC_001191	ENSGALG00000022707 /// ENSGALG00000028988 /// MADPRT	NA /// /// erythroblast NAD(P)(+)--arginine ADP-ribosyltransferase precursor [Source:RefSeq peptide;Acc:NP_001028818]	0.33639	0.258077	1	0	0	0.412792	0.165668	1	0	0	0.0764022	0.796344	1	0	0	1	193341371	193349399	+	6	8	3666	60.45
XLOC_001352	CPED1	cadherin-like and PC-esterase domain containing 1 [Source:HGNC Symbol;Acc:26159]	0.311117	0.446924	1	0	0	0.567306	0.165721	1	0	0	0.25619	0.528428	1	0	0	1	23041884	23183320	-	24	2	5983	41.45
XLOC_014953	TRAF3	Uncharacterized protein [Source:UniProtKB/TrEMBL;Acc:F1NMN9]	0.0352718	0.887417	1	0	0	-0.347756	0.165889	1	0	0	-0.383028	0.125924	1	0	0	5	49741661	49786791	+	12	2	9048	39.67
XLOC_009073	ACSS2	acyl-CoA synthetase short-chain family member 2 [Source:HGNC Symbol;Acc:15814]	0.430516	0.400949	1	0	0	-0.713322	0.165977	1	0	0	-1.14384	0.0273954	0.710928	0	0	20	2985457	3016730	-	18	3	3649	50.56
XLOC_012539	SMPD1	Uncharacterized protein [Source:UniProtKB/TrEMBL;Acc:H9L380] // sphingomyelin phosphodiesterase 1, acid lysosomal [Source:HGNC Symbol;Acc:11120]	-0.0709725	0.73651	1	0	0	0.291968	0.166091	1	0	0	0.36294	0.0849762	0.954666	0	0	3	60658244	60671892	-	8	3	3445	42.12
XLOC_012065	TMEM214	transmembrane protein 214 [Source:HGNC Symbol;Acc:25983]	0.183888	0.485314	1	0	0	-0.367338	0.166253	1	0	0	-0.551226	0.0375446	0.778307	0	0	3	104135337	104141333	+	17	2	3139	67.54
XLOC_008857	EIF2S2	eukaryotic translation initiation factor 2 subunit 2 [Source:RefSeq peptide;Acc:NP_989928]	-0.159529	0.480663	1	0	0	-0.313523	0.1664	1	0	0	-0.153994	0.496383	1	0	0	20	1976067	1988729	+	9	2	2832	40.82
XLOC_016008	PSTK	Uncharacterized protein [Source:UniProtKB/TrEMBL;Acc:F1N975]	-0.160618	0.647782	1	0	0	-0.49439	0.167117	1	0	0	-0.333772	0.347705	1	0	0	6	30949381	30952187	+	6	3	1367	61.96
XLOC_012989	NA	NA	0.58745	0.476517	1	0	0	1.10338	0.167322	1	0	0	0.515933	0.508758	1	0	0	3	97189938	97190560	.	1	1	623	39
XLOC_017876	LEPREL1	prolyl 3-hydroxylase 2 precursor [Source:RefSeq peptide;Acc:NP_001001530]	-0.533169	0.140425	1	0	0	-0.500402	0.167386	1	0	0	0.0327667	0.928145	1	0	0	9	13458582	13513540	+	15	1	3565	57.42
XLOC_007779	RPP38	ribonuclease P protein subunit p38 [Source:RefSeq peptide;Acc:NP_001186519]	-0.333585	0.36827	1	0	0	-0.517006	0.167664	1	0	0	-0.183421	0.625706	1	0	0	2	20498895	20501674	-	2	2	1337	47.87
XLOC_020385	GATAD2B	GATA zinc finger domain containing 2B [Source:HGNC Symbol;Acc:30778]	0.546679	0.104833	1	0	0	0.468549	0.168041	1	0	0	-0.0781296	0.813709	1	0	0	JH375653.1	1548	15040	+	9	1	2753	58.55
XLOC_015844	DUSP13	Uncharacterized protein [Source:UniProtKB/TrEMBL;Acc:E1BSB5]	4.24131	0.000413679	0.160338	1	0	1.55902	0.168143	1	0	0	-2.6823	0.0145747	0.569119	0	0	6	14483192	14505323	+	4	3	1484	51.75
XLOC_003706	ENSGALG00000022373	Uncharacterized protein [Source:UniProtKB/TrEMBL;Acc:H9L2N2]	0.421666	0.372775	1	0	0	0.647722	0.168254	1	0	0	0.226056	0.620825	1	0	0	11	17282898	17317265	-	10	2	993	50.25
XLOC_001566	RIC8B	Uncharacterized protein [Source:UniProtKB/TrEMBL;Acc:F1NZP3]	-0.188478	0.325564	1	0	0	-0.264941	0.168395	1	0	0	-0.0764622	0.690932	1	0	0	1	53634893	53669600	-	10	1	4037	43.08
XLOC_017516	FAM73A	Uncharacterized protein [Source:UniProtKB/TrEMBL;Acc:F1NV42]	0.113092	0.676119	1	0	0	0.371029	0.168583	1	0	0	0.257937	0.334979	1	0	0	8	17842821	17879351	-	15	2	4804	38.45
XLOC_013244	PDGFC	Platelet-derived growth factor C Platelet-derived growth factor C, latent form Platelet-derived growth factor C, receptor-binding form [Source:UniProtKB/Swiss-Prot;Acc:Q9I946]	-0.215589	0.589244	1	0	0	-0.558583	0.1686	1	0	0	-0.342994	0.397645	1	0	0	4	20652981	20768790	+	6	1	1661	46.12
XLOC_002199	UFM1	Ubiquitin-fold modifier 1 [Source:UniProtKB/Swiss-Prot;Acc:Q5ZMK7]	-0.236115	0.36898	1	0	0	-0.362228	0.168655	1	0	0	-0.126113	0.63143	1	0	0	1	170870550	170882140	-	6	2	2170	36.41
XLOC_008387	SYBU	syntabulin (syntaxin-interacting) [Source:HGNC Symbol;Acc:26011]	-0.474729	0.12417	1	0	0	-0.425369	0.168978	1	0	0	0.0493605	0.873758	1	0	0	2	131790739	131834152	-	7	4	3185	45.24
XLOC_001754	HAO2 /// HSD3B2	hydroxyacid oxidase 2 (long chain) [Source:HGNC Symbol;Acc:4810] /// NA	-0.417069	0.152694	1	0	0	0.400562	0.169035	1	0	0	0.817631	0.00523392	0.361143	0	0	1	77954022	77983729	-	11	4	8730	43.68
XLOC_019036	NA	NA	-0.659825	0.157534	1	0	0	-0.646299	0.169213	1	0	0	0.0135262	0.977194	1	0	0	AADN03015948.1	30	802	.	1	1	773	66.11
XLOC_012566	SLC16A10	Uncharacterized protein [Source:UniProtKB/TrEMBL;Acc:E1BZU1]	0.462784	0.117016	1	0	0	0.405897	0.169219	1	0	0	-0.0568874	0.846691	1	0	0	3	65623069	65689462	-	6	2	6764	42.52
XLOC_005363	ENSGALG00000005204		1.05631	0.0115738	0.696194	0	0	0.573287	0.169264	1	0	0	-0.483022	0.242415	1	0	0	15	8101744	8107045	+	5	1	1429	53.95
XLOC_008681	NA	NA	0.0344646	0.94386	1	0	0	-0.69323	0.169432	1	0	0	-0.727695	0.148325	1	0	0	2	89123443	89124604	.	1	1	1162	35.2
XLOC_009957	ENSGALG00000001345	Uncharacterized protein [Source:UniProtKB/TrEMBL;Acc:E1BQY0]	0.210065	0.586337	1	0	0	0.525989	0.169478	1	0	0	0.315924	0.402347	1	0	0	23	2647480	2682303	-	28	2	4145	47.29
XLOC_000529	PPAR	peroxisome proliferator-activated receptor alpha [Source:RefSeq peptide;Acc:NP_001001464]	-0.347196	0.176496	1	0	0	0.352319	0.16958	1	0	0	0.699515	0.00659305	0.39859	0	0	1	71408664	71442947	+	11	9	5216	43.54
XLOC_010189	HMBS	Uncharacterized protein [Source:UniProtKB/TrEMBL;Acc:F1NKN8]	-0.136281	0.484653	1	0	0	-0.269534	0.169748	1	0	0	-0.133253	0.496417	1	0	0	24	32781	44517	-	15	3	2985	52.23
XLOC_014458	NA	NA	-0.105436	0.879515	1	0	0	0.916875	0.169785	1	0	0	1.02231	0.119385	0.995614	0	0	4	50246869	50247341	.	1	1	473	52.85
XLOC_009214	C20H20ORF108	transmembrane protein C20orf108 homolog [Source:RefSeq peptide;Acc:NP_001026664]	0.314572	0.131799	1	0	0	0.286685	0.16996	1	0	0	-0.0278867	0.892954	1	0	0	20	12371543	12375054	-	2	2	2681	38.53
XLOC_019332	RBMS2	RNA binding motif, single stranded interacting protein 2 [Source:HGNC Symbol;Acc:9909]	-1.1401	0.0683248	1	0	0	-0.857602	0.170072	1	0	0	0.282502	0.653685	1	0	0	AADN03018986.1	21	1042	-	5	1	490	64.9
XLOC_009761	CITED3	Cbp/p300-interacting transactivator 3 [Source:UniProtKB/Swiss-Prot;Acc:Q9I8K7]	-0.115293	0.633772	1	0	0	0.332026	0.170093	1	0	0	0.447319	0.0646336	0.894863	0	0	23	1392517	1394724	+	2	2	1939	51.88
XLOC_019440	ENSGALG00000028767		0.0298419	0.908098	1	0	0	0.353986	0.170221	1	0	0	0.324144	0.207099	1	0	0	AADN03019976.1	2	1130	+	6	1	625	67.36
XLOC_018740	SLC4A1	solute carrier family 4, anion exchanger, member 1 (erythrocyte membrane protein band 3, Diego blood group) [Source:HGNC Symbol;Acc:11027]	1.33555	0.078462	1	0	0	1.05462	0.170223	1	0	0	-0.280936	0.697366	1	0	0	AADN03012879.1	21	2761	+	5	1	1047	63.23
XLOC_005537	PITPNB	phosphatidylinositol transfer protein beta isoform [Source:RefSeq peptide;Acc:NP_001034355]	0.0447226	0.831815	1	0	0	-0.289479	0.170745	1	0	0	-0.334201	0.113265	0.991401	0	0	15	7529168	7547117	-	12	4	2771	41.43
XLOC_007289	TXNDC5	thioredoxin domain-containing protein 5 precursor [Source:RefSeq peptide;Acc:NP_001006374]	0.0109457	0.972875	1	0	0	-0.444625	0.170914	1	0	0	-0.455571	0.159232	1	0	0	2	64443715	64465798	+	10	3	4227	44.19
XLOC_009754	ZCCHC17	nucleolar protein of 40 kDa [Source:RefSeq peptide;Acc:NP_996861]	-0.0988722	0.707501	1	0	0	-0.36414	0.170998	1	0	0	-0.265267	0.317298	1	0	0	23	576499	589625	+	8	4	2398	47.62
XLOC_004116	DNASE1L3	deoxyribonuclease gamma precursor [Source:RefSeq peptide;Acc:NP_001029987]	1.01753	0.000228371	0.129401	1	0	0.380626	0.171009	1	0	0	-0.636906	0.019091	0.623865	0	0	12	8921005	8924639	-	8	2	1219	54.96
XLOC_012252	POLR1B	DNA-directed RNA polymerase [Source:UniProtKB/TrEMBL;Acc:F1NLV9]	-0.570734	0.0973368	1	0	0	-0.47179	0.171298	1	0	0	0.0989444	0.775282	1	0	0	3	15372298	15374843	-	2	2	2403	53.47
XLOC_018105	ENSGALG00000021180		0.400636	0.183981	1	0	0	0.412715	0.171404	1	0	0	0.0120791	0.967917	1	0	0	9	10080940	10088789	-	2	2	7844	45.72
XLOC_015772	IPMK	Uncharacterized protein [Source:UniProtKB/TrEMBL;Acc:F1NFX3]	0.208876	0.337036	1	0	0	0.297549	0.171439	1	0	0	0.0886729	0.682478	1	0	0	6	4731815	4766851	+	6	2	6124	43.5
XLOC_010686	CEPT1	choline/ethanolaminephosphotransferase 1 [Source:RefSeq peptide;Acc:NP_001006392]	0.254932	0.414352	1	0	0	0.427593	0.171445	1	0	0	0.172661	0.580097	1	0	0	26	1023401	1049124	-	11	4	4257	45.74
XLOC_008288	NA	NA	-0.494264	0.694396	1	0	0	-1.76627	0.171705	1	0	0	-1.272	0.318404	1	0	0	2	114319776	114369500	-	9	16	18177	41.29
XLOC_006546	VKORC1L1	vitamin K epoxide reductase complex subunit 1-like protein 1 [Source:RefSeq peptide;Acc:NP_001001328]	0.0265376	0.94771	1	0	0	-0.567222	0.171706	1	0	0	-0.59376	0.150699	1	0	0	19	4905637	4915760	+	3	1	1251	43.88
XLOC_020522	NA	NA	0.526013	0.558139	1	0	0	1.18925	0.171728	1	0	0	0.663238	0.420419	1	0	0	JH375810.1	124	729	.	1	1	606	55.12
XLOC_008154	STX17	syntaxin-17 [Source:RefSeq peptide;Acc:NP_001026180]	0.179122	0.545845	1	0	0	-0.413753	0.171843	1	0	0	-0.592875	0.0482943	0.824531	0	0	2	89309416	89343445	-	10	5	5510	45.32
XLOC_017794	AGXT	alanine-glyoxylate aminotransferase [Source:HGNC Symbol;Acc:341]	0.0100364	0.965374	1	0	0	0.315884	0.17208	1	0	0	0.305847	0.185547	1	0	0	9	4375581	4381422	+	11	1	4267	63.63
XLOC_005516	TMEM116	transmembrane protein 116 [Source:HGNC Symbol;Acc:25084]	-0.630324	0.0338977	0.927375	0	0	0.399617	0.172093	1	0	0	1.02994	0.000522371	0.120402	1	0	15	6241845	6254659	-	13	5	2578	49.88
XLOC_018954	NA	NA	-0.984607	0.083481	1	0	0	-0.774268	0.172157	1	0	0	0.210339	0.715225	1	0	0	AADN03015172.1	13265	14208	.	1	1	944	59.85
XLOC_013463	ANKRD50	Uncharacterized protein [Source:UniProtKB/TrEMBL;Acc:F1NLN5]	-0.1369	0.588748	1	0	0	-0.347403	0.172443	1	0	0	-0.210504	0.407563	1	0	0	4	52293415	52334335	+	4	1	7908	42.97
XLOC_006326	gga-mir-6599	gga-mir-6599 [Source:miRBase;Acc:MI0022544]	-0.216957	0.2947	1	0	0	-0.283058	0.17255	1	0	0	-0.0661013	0.749981	1	0	0	18	4978170	5018359	-	15	2	6168	48.07
XLOC_005313	MAPKAPK5	MAP kinase-activated protein kinase 5 [Source:RefSeq peptide;Acc:NP_001186736]	-0.252686	0.207014	1	0	0	-0.273967	0.172552	1	0	0	-0.0212816	0.915639	1	0	0	15	6212456	6234525	+	14	4	7655	42.36
XLOC_012157	ERLEC1	Uncharacterized protein [Source:UniProtKB/TrEMBL;Acc:F1NCV8]	-0.250195	0.33137	1	0	0	-0.351554	0.172717	1	0	0	-0.101358	0.693983	1	0	0	3	2959485	2970656	-	14	1	1734	49.19
XLOC_011776	IYD	Uncharacterized protein [Source:UniProtKB/TrEMBL;Acc:E1C0X6]	-0.123344	0.687017	1	0	0	0.4176	0.17275	1	0	0	0.540944	0.0777263	0.934854	0	0	3	47713866	47731445	+	5	1	3388	46.04
XLOC_000172	THAP5	THAP domain-containing protein 5 [Source:RefSeq peptide;Acc:NP_001006230]	0.0891701	0.676369	1	0	0	-0.293687	0.172777	1	0	0	-0.382857	0.0746489	0.921189	0	0	1	28392695	28399212	+	3	2	2249	38.95
XLOC_014978	ZBTB25	zinc finger and BTB domain containing 25 [Source:HGNC Symbol;Acc:13112]	0.010806	0.966596	1	0	0	0.350415	0.172908	1	0	0	0.339609	0.183807	1	0	0	5	52817497	52820849	+	2	2	1804	57.76
XLOC_009616	NA	NA	0.0569157	0.927517	1	0	0	-0.881137	0.172941	1	0	0	-0.938053	0.143849	1	0	0	21	6054638	6055541	.	1	1	904	53.87
XLOC_015122	USP47	Ubiquitin carboxyl-terminal hydrolase 47 [Source:UniProtKB/Swiss-Prot;Acc:E1C1R4]	0.0777711	0.750579	1	0	0	-0.334568	0.173147	1	0	0	-0.412339	0.0928257	0.968555	0	0	5	7604898	7657649	-	30	8	5916	41.6
XLOC_013063	ENSGALG00000020331		-0.538497	0.158768	1	0	0	-0.522979	0.173161	1	0	0	0.0155182	0.96803	1	0	0	4	1413960	1421212	+	2	2	2519	50.93
XLOC_001786	ILDR1	immunoglobulin-like domain containing receptor 1 [Source:HGNC Symbol;Acc:28741]	-0.270914	0.302168	1	0	0	-0.357846	0.173303	1	0	0	-0.0869317	0.740672	1	0	0	1	82612954	82631001	-	8	8	10105	44.96
XLOC_014358	NA	NA	0.28717	0.581761	1	0	0	0.702185	0.173437	1	0	0	0.415015	0.411036	1	0	0	4	20563504	20563579	.	1	1	76	55.26
XLOC_017847	ATP1B3	Sodium/potassium-transporting ATPase subunit beta-3 [Source:UniProtKB/Swiss-Prot;Acc:P33879]	0.0291586	0.893885	1	0	0	-0.299651	0.173538	1	0	0	-0.328809	0.134353	1	0	0	9	9788143	9811892	+	9	7	5412	37.69
XLOC_014337	NA	NA	0.110129	0.909205	1	0	0	1.24804	0.173551	1	0	0	1.13791	0.210232	1	0	0	4	13273387	13273885	.	1	1	499	46.09
XLOC_021163	WDR41	WD repeat domain 41 [Source:HGNC Symbol;Acc:25601]	0.0805865	0.783728	1	0	0	0.397009	0.173778	1	0	0	0.316422	0.275009	1	0	0	Z	23042882	23065636	+	13	2	3653	39.75
XLOC_011721	RHOU	ras homolog family member U [Source:HGNC Symbol;Acc:17794]	-0.0085884	0.977585	1	0	0	-0.416827	0.173804	1	0	0	-0.408238	0.182705	1	0	0	3	39117533	39127091	+	3	3	4756	48.28
XLOC_006554	TMEM248	Uncharacterized protein [Source:UniProtKB/TrEMBL;Acc:F1NH62]	-0.0682815	0.782024	1	0	0	-0.336107	0.17399	1	0	0	-0.267826	0.278408	1	0	0	19	5053527	5068417	+	7	2	3776	44.76
XLOC_011768	STXBP5	syntaxin binding protein 5 (tomosyn) [Source:HGNC Symbol;Acc:19665]	0.130035	0.542656	1	0	0	0.289924	0.174091	1	0	0	0.159889	0.451576	1	0	0	3	46388675	46494341	+	28	5	9307	39
XLOC_009218	PFDN4	Uncharacterized protein [Source:UniProtKB/TrEMBL;Acc:F1NP43]	-0.360286	0.0838389	1	0	0	-0.283288	0.174127	1	0	0	0.0769974	0.712249	1	0	0	20	12679170	12681198	-	4	1	1088	41.82
XLOC_018050	LRRC33	Uncharacterized protein [Source:UniProtKB/TrEMBL;Acc:E1BTF0]	0.600976	0.0316647	0.921967	0	0	0.383201	0.174198	1	0	0	-0.217775	0.430055	1	0	0	9	4185849	4189691	-	4	2	2882	60.06
XLOC_016437	CPS1	carbamoyl-phosphate synthase [Source:RefSeq peptide;Acc:NP_001039306]	0.3252	0.535935	1	0	0	0.715436	0.1744	1	0	0	0.390236	0.455331	1	0	0	7	2763061	2888399	+	40	5	8178	46.15
XLOC_015048	FEN1	Flap endonuclease 1 [Source:UniProtKB/Swiss-Prot;Acc:Q5ZLN4]	-0.134423	0.657741	1	0	0	-0.417696	0.174404	1	0	0	-0.283273	0.356204	1	0	0	5	245202	247884	-	2	1	2445	51.62
XLOC_004673	NA	NA	-2.03459	0.0561961	1	0	0	-1.39085	0.174404	1	0	0	0.643742	0.557777	1	0	0	13	10282938	10283339	.	1	1	402	46.52
XLOC_014938	HHIPL1	HHIP-like 1 [Source:HGNC Symbol;Acc:19710]	0.318156	0.327678	1	0	0	0.441507	0.174716	1	0	0	0.123351	0.701646	1	0	0	5	48046014	48063255	+	9	1	3085	49.63
XLOC_015732	NA	NA	-0.804022	0.331406	1	0	0	-1.12479	0.174796	1	0	0	-0.320764	0.704079	1	0	0	5	57757287	57757952	.	1	1	666	64.71
XLOC_003373	RLTPR	RGD motif, leucine rich repeats, tropomodulin domain and proline-rich containing [Source:HGNC Symbol;Acc:27089]	0.138934	0.847375	1	0	0	-0.986278	0.174852	1	0	0	-1.12521	0.124658	1	0	0	11	1130092	1147360	+	40	1	4346	63.64
XLOC_011744	RPS6KA2	ribosomal protein S6 kinase, 90kDa, polypeptide 2 [Source:HGNC Symbol;Acc:10431]	0.458593	0.38115	1	0	0	0.705525	0.175057	1	0	0	0.246932	0.626117	1	0	0	3	41958446	42114412	+	21	1	3066	49.74
XLOC_015828	NA	NA	-0.220162	0.237049	1	0	0	-0.253797	0.175131	1	0	0	-0.0336354	0.857505	1	0	0	6	11093893	11095207	+	2	1	1242	61.19
XLOC_014012	PPP1R3B	Protein phosphatase 1 regulatory subunit 3 [Source:UniProtKB/TrEMBL;Acc:F1P1K4]	0.311406	0.286799	1	0	0	0.39633	0.175414	1	0	0	0.0849238	0.770976	1	0	0	4	48960039	48968404	-	4	4	5387	47.86
XLOC_016693	PMS1	PMS1 protein homolog 1 [Source:RefSeq peptide;Acc:NP_001006508]	-0.282004	0.175836	1	0	0	-0.282662	0.175428	1	0	0	-0.00065861	0.997482	1	0	0	7	235906	274678	-	13	6	5666	38.67
XLOC_012992	NA	NA	0.0923258	0.888853	1	0	0	0.872985	0.175457	1	0	0	0.78066	0.223404	1	0	0	3	97196482	97197872	.	1	1	1391	39.04
XLOC_006022	SURF6	surfeit locus protein 6 [Source:RefSeq peptide;Acc:NP_001025853]	0.0321144	0.882309	1	0	0	-0.296796	0.175515	1	0	0	-0.328911	0.131604	1	0	0	17	6856076	6858808	-	4	2	1359	50.18
XLOC_005032	NA	NA	-1.15456	0.00616114	0.584091	0	0	-0.565099	0.175519	1	0	0	0.589466	0.158388	1	0	0	14	5431352	5454288	-	4	6	21313	47.31
XLOC_019836	NA	NA	0.398663	0.540336	1	0	0	0.879392	0.175521	1	0	0	0.480729	0.44998	1	0	0	AADN03024557.1	359	678	.	1	1	320	65
XLOC_015283	gga-mir-6587	gga-mir-6587 [Source:miRBase;Acc:MI0022407]	0.318339	0.318802	1	0	0	0.433847	0.175525	1	0	0	0.115507	0.71263	1	0	0	5	25484258	25486063	-	1	1	1806	63.68
XLOC_000885	SLC9A7	Sodium/hydrogen exchanger [Source:UniProtKB/TrEMBL;Acc:F1NEV4]	0.184357	0.584363	1	0	0	0.456788	0.175652	1	0	0	0.272431	0.415043	1	0	0	1	129620479	129660160	+	17	2	3428	44.31
XLOC_001684	MANSC1	MANSC domain containing 1 precursor [Source:RefSeq peptide;Acc:NP_001026552]	-0.438435	0.284276	1	0	0	-0.558803	0.175656	1	0	0	-0.120368	0.771812	1	0	0	1	71974273	71980456	-	3	1	1611	46.87
XLOC_007167	CCRL1	Uncharacterized protein [Source:UniProtKB/TrEMBL;Acc:E1BSU6]	0.387434	0.257226	1	0	0	0.463226	0.17567	1	0	0	0.0757923	0.823545	1	0	0	2	42898303	42902920	+	2	1	2028	39.94
XLOC_000645	WDR52	WD repeat domain 52 [Source:HGNC Symbol;Acc:25631]	-0.712832	0.137461	1	0	0	-0.645631	0.175921	1	0	0	0.0672014	0.8902	1	0	0	1	82632011	82677284	+	35	1	6463	43.25
XLOC_013142	XKRX	Uncharacterized protein [Source:UniProtKB/TrEMBL;Acc:F1P2I0]	-0.20945	0.64683	1	0	0	-0.62565	0.175947	1	0	0	-0.4162	0.366777	1	0	0	4	5121475	5124744	+	3	1	1296	62.89
XLOC_016041	NA	NA	-0.348618	0.545078	1	0	0	-0.798499	0.176035	1	0	0	-0.449881	0.455183	1	0	0	6	1801775	1807003	-	2	1	659	41.58
XLOC_011531	HAO1	hydroxyacid oxidase 1 [Source:RefSeq peptide;Acc:NP_001186371]	0.0117405	0.963641	1	0	0	0.348728	0.176101	1	0	0	0.336988	0.191009	1	0	0	3	13999015	14035402	+	8	2	11552	39.99
XLOC_009507	LZIC	Protein LZIC [Source:UniProtKB/Swiss-Prot;Acc:Q5ZKW2]	-0.0237724	0.904246	1	0	0	-0.26887	0.176113	1	0	0	-0.245098	0.216547	1	0	0	21	3572751	3582236	-	8	2	4021	41.95
XLOC_002610	NA	NA	-0.0221052	0.943943	1	0	0	0.423236	0.176213	1	0	0	0.445342	0.151492	1	0	0	1	100354389	100354977	.	1	1	588	77.55
XLOC_014649	GTF2H1	general transcription factor IIH subunit 1 [Source:RefSeq peptide;Acc:NP_001186521]	-0.114964	0.583063	1	0	0	-0.283714	0.176755	1	0	0	-0.16875	0.421171	1	0	0	5	11897300	11919016	+	14	5	6391	40.28
XLOC_009102	NA	NA	0.249827	0.495559	1	0	0	0.495761	0.176766	1	0	0	0.245934	0.499523	1	0	0	20	5835011	5837635	-	4	3	1070	55.14
XLOC_017026	NA	NA	-0.17164	0.711323	1	0	0	0.603473	0.177031	1	0	0	0.775113	0.0865507	0.95567	0	0	7	16979454	16979738	.	1	1	285	41.05
XLOC_014028	COX18	Uncharacterized protein [Source:UniProtKB/TrEMBL;Acc:F1P5L3]	0.150208	0.688106	1	0	0	-0.522942	0.177342	1	0	0	-0.673151	0.0791602	0.942159	0	0	4	50092817	50145338	-	9	3	1581	51.42
XLOC_008025	ALDH5A1	Uncharacterized protein [Source:UniProtKB/TrEMBL;Acc:E1BRI3]	0.121764	0.645306	1	0	0	0.357085	0.177485	1	0	0	0.235321	0.373708	1	0	0	2	57896210	57908296	-	10	1	6089	42.04
XLOC_015402	GALC	galactosylceramidase [Source:HGNC Symbol;Acc:4115]	0.0237643	0.964842	1	0	0	-0.762971	0.177515	1	0	0	-0.786735	0.162033	1	0	0	5	42131388	42167575	-	19	1	2049	45.88
XLOC_021107	NA	NA	-0.813263	0.0377827	0.962356	0	0	-0.5241	0.177539	1	0	0	0.289164	0.461014	1	0	0	Z	15821179	15824048	+	1	2	2870	38.01
XLOC_000346	DDX17	Uncharacterized protein [Source:UniProtKB/TrEMBL;Acc:E1C2R8]	0.0513976	0.851344	1	0	0	0.370172	0.177544	1	0	0	0.318775	0.245345	1	0	0	1	50734023	50753991	+	11	4	9988	45.67
XLOC_002792	NA	NA	0.427405	0.553099	1	0	0	0.962737	0.177582	1	0	0	0.535332	0.443607	1	0	0	1	188323100	188323520	.	1	1	421	47.03
XLOC_003827	DUSP7	Uncharacterized protein [Source:UniProtKB/TrEMBL;Acc:F1NUJ4]	0.393098	0.0612619	1	0	0	0.283352	0.177629	1	0	0	-0.109745	0.599407	1	0	0	12	203478	212534	+	4	1	3323	45.77
XLOC_018802	NA	NA	0.0532304	0.915575	1	0	0	-0.699329	0.178001	1	0	0	-0.75256	0.144323	1	0	0	AADN03013380.1	2453	3465	.	1	1	1013	55.18
XLOC_012276	NA	NA	0.0792589	0.731996	1	0	0	-0.314599	0.178019	1	0	0	-0.393858	0.0902595	0.962569	0	0	3	16905313	16913088	-	5	1	1938	40.76
XLOC_005367	TBX6	T-box-containing protein TBX6L [Source:RefSeq peptide;Acc:NP_001025538]	1.69355	0.0160846	0.749089	0	0	0.946691	0.178382	1	0	0	-0.746859	0.271612	1	0	0	15	8240402	8251321	+	9	1	2176	53.45
XLOC_008433	NDRG1	Uncharacterized protein [Source:UniProtKB/TrEMBL;Acc:E1BYD4]	-0.177967	0.611791	1	0	0	0.472614	0.178428	1	0	0	0.650581	0.0645222	0.894863	0	0	2	141549217	141589409	-	16	1	2848	44.49
XLOC_018930	NA	NA	1.53107	0.0222161	0.842468	0	0	0.911003	0.178445	1	0	0	-0.62007	0.33259	1	0	0	AADN03014894.1	130	4680	-	2	1	222	64.41
XLOC_001548	RASD2	Uncharacterized protein [Source:UniProtKB/TrEMBL;Acc:F1NCA3]	-0.818415	0.140156	1	0	0	-0.741616	0.178528	1	0	0	0.0767993	0.892534	1	0	0	1	51881630	51888071	-	3	2	1257	48.37
XLOC_016821	PDK1	pyruvate dehydrogenase kinase, isozyme 1 [Source:RefSeq peptide;Acc:NP_001026523]	-0.0558181	0.802754	1	0	0	-0.302577	0.178535	1	0	0	-0.246758	0.27208	1	0	0	7	17196956	17208239	-	11	2	3670	37.41
XLOC_019196	NA	NA	0.427785	0.422803	1	0	0	0.716719	0.17861	1	0	0	0.288934	0.579336	1	0	0	AADN03017686.1	1337	1742	.	1	1	406	58.37
XLOC_005776	NA	NA	1.03391	0.0450793	0.974518	0	0	0.695695	0.178716	1	0	0	-0.338215	0.502681	1	0	0	17	1875441	1882590	+	3	2	1128	46.81
XLOC_020919	ENSGALG00000027503		-0.382736	0.367926	1	0	0	-0.572787	0.178856	1	0	0	-0.190051	0.654882	1	0	0	LGE64	168865	182588	+	6	2	2353	43.48
XLOC_003505	ZFPM1	zinc finger protein, FOG family member 1 [Source:HGNC Symbol;Acc:19762]	-0.000779567	0.997524	1	0	0	-0.339071	0.178872	1	0	0	-0.338291	0.179624	1	0	0	11	17814660	17844116	+	11	4	3791	67.4
XLOC_020721	NA	NA	-0.132566	0.836574	1	0	0	0.842784	0.178917	1	0	0	0.97535	0.116578	0.991401	0	0	JH376273.1	3866	4205	.	1	1	340	57.35
XLOC_013632	NA	NA	2.00894	0.00709137	0.606513	0	0	1.04315	0.179242	1	0	0	-0.965784	0.157176	1	0	0	4	84344691	84345263	+	2	1	462	44.37
XLOC_016837	PHOSPHO2	Uncharacterized protein [Source:UniProtKB/TrEMBL;Acc:E1C2Z3]	0.133218	0.63567	1	0	0	0.376562	0.179335	1	0	0	0.243344	0.380088	1	0	0	7	18092617	18093339	-	1	1	723	44.12
XLOC_003482	CMIP	Uncharacterized protein [Source:UniProtKB/TrEMBL;Acc:E1BSN1]	-0.156365	0.477558	1	0	0	0.294982	0.179784	1	0	0	0.451347	0.0402772	0.784189	0	0	11	14994738	15117698	+	21	2	4884	49.71
XLOC_012047	CRHOB	rho-related GTP-binding protein RhoB [Source:RefSeq peptide;Acc:NP_990240]	-0.366024	0.238771	1	0	0	0.416614	0.17984	1	0	0	0.782638	0.0121321	0.525427	0	0	3	101365502	101367829	+	1	1	2328	56.49
XLOC_020359	NA	NA	-0.207508	0.614669	1	0	0	-0.561081	0.179942	1	0	0	-0.353573	0.396165	1	0	0	JH375623.1	17194	18344	-	3	1	378	72.49
XLOC_002483	NA	NA	0.249988	0.77593	1	0	0	-1.25501	0.179992	1	0	0	-1.505	0.108621	0.985417	0	0	1	52154315	52155022	.	1	1	708	41.53
XLOC_018307	NA	NA	0.0879454	0.909788	1	0	0	-1.08222	0.180011	1	0	0	-1.17017	0.145149	1	0	0	9	15330803	15331324	.	1	1	522	73.18
XLOC_000818	BCOR	BCL6 corepressor [Source:HGNC Symbol;Acc:20893]	0.0864041	0.730131	1	0	0	0.335446	0.18004	1	0	0	0.249041	0.316913	1	0	0	1	111733199	111889685	+	14	4	6401	54.04
XLOC_010228	UBASH3B	Uncharacterized protein [Source:UniProtKB/TrEMBL;Acc:F1NVY3]	0.305993	0.257895	1	0	0	0.362502	0.180285	1	0	0	0.0565085	0.832938	1	0	0	24	3131629	3154474	-	13	2	6309	45.66
XLOC_013177	AMER1	APC membrane recruitment protein 1 [Source:HGNC Symbol;Acc:26837]	0.00310653	0.989553	1	0	0	-0.321284	0.180465	1	0	0	-0.324391	0.174262	1	0	0	4	11625851	11635291	+	4	2	9255	51.11
XLOC_021181	DOCK8	dedicator of cytokinesis 8 [Source:HGNC Symbol;Acc:19191]	0.421045	0.100623	1	0	0	0.344383	0.180572	1	0	0	-0.0766622	0.762802	1	0	0	Z	25582286	25666831	+	48	1	9088	43.54
XLOC_002969	KIF7	kinesin family member 7 [Source:HGNC Symbol;Acc:30497]	-0.0698086	0.814458	1	0	0	-0.400163	0.180928	1	0	0	-0.330354	0.268762	1	0	0	10	12320483	12329777	+	17	6	5246	59.65
XLOC_011984	LMBRD1	probable lysosomal cobalamin transporter [Source:RefSeq peptide;Acc:NP_001006413]	0.0905142	0.64518	1	0	0	0.26272	0.181003	1	0	0	0.172206	0.378395	1	0	0	3	82508371	82577230	+	16	2	5010	38.96
XLOC_000561	A2ML1	Uncharacterized protein [Source:UniProtKB/TrEMBL;Acc:F1NTK2]	1.02839	0.241367	1	0	0	1.16952	0.181044	1	0	0	0.141134	0.866614	1	0	0	1	75534046	75551354	+	23	1	2493	45.21
XLOC_011312	NMRK2	nicotinamide riboside kinase 2 [Source:HGNC Symbol;Acc:17871]	2.18648	0.00933476	0.661164	0	0	1.14531	0.181251	1	0	0	-1.04117	0.177942	1	0	0	28	1455327	1459014	-	7	1	972	59.98
XLOC_020836	ENSGALG00000027843		-0.21208	0.745276	1	0	0	-0.887498	0.18141	1	0	0	-0.675418	0.309422	1	0	0	JH376398.1	4441	31699	-	4	2	3811	45.39
XLOC_002759	NA	NA	0.509373	0.133408	1	0	0	0.455586	0.181607	1	0	0	-0.0537866	0.871836	1	0	0	1	174026262	174028626	.	1	1	2365	46.13
XLOC_016433	FRZB	secreted frizzled-related protein 3 precursor [Source:RefSeq peptide;Acc:NP_990103]	-0.343879	0.0943923	1	0	0	0.273299	0.181785	1	0	0	0.617178	0.00266891	0.276874	0	0	7	2280810	2296210	+	6	1	2007	48.03
XLOC_011371	ENSGALG00000025766		-0.319961	0.781587	1	0	0	1.52266	0.182069	1	0	0	1.84262	0.110868	0.989713	0	0	28	3351608	3356165	-	4	1	1008	65.28
XLOC_018931	NA	NA	0.449044	0.424369	1	0	0	-0.780925	0.182133	1	0	0	-1.22997	0.032593	0.736265	0	0	AADN03014919.1	1	1091	-	2	1	173	75.14
XLOC_021998	NA	NA	1.18962	0.0490984	0.990529	0	0	0.816553	0.182145	1	0	0	-0.373068	0.506475	1	0	0	Z	45847181	45848188	.	1	1	1008	33.13
XLOC_018634	NA	NA	-0.937286	0.0945728	1	0	0	-0.749316	0.182176	1	0	0	0.18797	0.738644	1	0	0	AADN03011848.1	219	1249	-	3	1	224	66.07
XLOC_007656	ABP1	amiloride binding protein 1 (amine oxidase (copper-containing)) [Source:HGNC Symbol;Acc:80]	-0.514052	0.0224477	0.842468	0	0	0.297894	0.182228	1	0	0	0.811946	0.000312522	0.0855444	0	0	2	337785	341527	-	5	3	2312	70.11
XLOC_007377	GALNT12	Uncharacterized protein [Source:UniProtKB/TrEMBL;Acc:F1NMD3]	-0.334831	0.162639	1	0	0	-0.319908	0.182323	1	0	0	0.0149227	0.950499	1	0	0	2	87873830	87921161	+	11	3	3379	41.05
XLOC_004628	KIF3A	kinesin-like protein KIF3A [Source:RefSeq peptide;Acc:NP_001025793]	0.108059	0.667612	1	0	0	0.335499	0.182413	1	0	0	0.22744	0.363169	1	0	0	13	16281840	16300793	-	16	2	5719	43.28
XLOC_019713	NA	NA	0.513355	0.391107	1	0	0	0.800312	0.182478	1	0	0	0.286957	0.623083	1	0	0	AADN03023107.1	1447	1883	.	1	1	437	67.51
XLOC_007432	EPB41L3	Uncharacterized protein [Source:UniProtKB/TrEMBL;Acc:E1BZY8]	0.15196	0.7193	1	0	0	-0.585527	0.182499	1	0	0	-0.737487	0.089845	0.960536	0	0	2	100033709	100101435	+	21	1	5357	43.77
XLOC_000566	CASR	Uncharacterized protein [Source:UniProtKB/TrEMBL;Acc:F1NJB9]	0.848057	0.263184	1	0	0	-1.02885	0.182519	1	0	0	-1.87691	0.0164512	0.591782	0	0	1	76166946	76245007	+	7	1	5246	48.72
XLOC_014100	SLC7A2	low affinity cationic amino acid transporter 2 [Source:RefSeq peptide;Acc:NP_001186031]	-0.0454904	0.86985	1	0	0	0.370427	0.18261	1	0	0	0.415917	0.134645	1	0	0	4	62631541	62657137	-	12	4	8614	37.74
XLOC_012301	ATF3	Uncharacterized protein [Source:UniProtKB/TrEMBL;Acc:E1C5C1]	-0.149837	0.68959	1	0	0	-0.507043	0.182955	1	0	0	-0.357206	0.349969	1	0	0	3	21184776	21188556	-	3	1	2428	38.59
XLOC_020588	NA	NA	-0.531533	0.0836852	1	0	0	-0.408256	0.182982	1	0	0	0.123277	0.69028	1	0	0	JH375996.1	4780	5432	.	1	1	653	45.02
XLOC_002320	UVRAG	UV radiation resistance-associated gene protein [Source:RefSeq peptide;Acc:NP_001026010]	-0.146025	0.513912	1	0	0	0.297559	0.183047	1	0	0	0.443585	0.0474114	0.821054	0	0	1	193241497	193325864	-	17	4	5612	45.4
XLOC_008473	NA	NA	-0.131409	0.866837	1	0	0	-1.07973	0.183051	1	0	0	-0.948318	0.242333	1	0	0	2	1901269	1902010	.	1	1	742	42.99
XLOC_017307	CNFI-A4	nuclear factor 1 A-type [Source:RefSeq peptide;Acc:NP_990604]	-0.219309	0.446128	1	0	0	0.382988	0.183066	1	0	0	0.602297	0.036707	0.769307	0	0	8	25948005	26185045	+	13	9	7540	39.95
XLOC_020431	OTUB1	OTU domain, ubiquitin aldehyde binding 1 [Source:HGNC Symbol;Acc:23077]	0.202441	0.290324	1	0	0	0.255576	0.183224	1	0	0	0.0531351	0.780321	1	0	0	JH375698.1	6429	12739	+	7	2	1989	67.57
XLOC_016289	AFAP1L2	actin filament associated protein 1-like 2 [Source:HGNC Symbol;Acc:25901]	0.27436	0.298845	1	0	0	-0.358202	0.183267	1	0	0	-0.632562	0.0176694	0.609863	0	0	6	27287975	27335710	-	20	2	4433	52.61
XLOC_019668	NA	NA	1.19421	0.0591073	1	0	0	-0.875314	0.183371	1	0	0	-2.06953	0.00147434	0.201225	0	0	AADN03022664.1	227	2392	-	3	1	375	60.53
XLOC_017076	ZNF281	Uncharacterized protein [Source:UniProtKB/TrEMBL;Acc:E1C2L9]	0.285955	0.277743	1	0	0	0.351146	0.183454	1	0	0	0.0651916	0.802627	1	0	0	8	1505607	1513994	+	4	2	4993	44.16
XLOC_016735	SLC19A1	folate transporter 1 [Source:RefSeq peptide;Acc:NP_001006513]	0.121769	0.58151	1	0	0	0.294057	0.183478	1	0	0	0.172288	0.434318	1	0	0	7	6680191	6686568	-	6	2	3398	58.8
XLOC_006802	SLC47A1	multidrug and toxin extrusion protein 2 [Source:RefSeq peptide;Acc:NP_001025891]	-0.00980715	0.976792	1	0	0	-0.453721	0.183621	1	0	0	-0.443913	0.191276	1	0	0	19	6860575	6996943	-	19	2	2788	58.14
XLOC_007270	MYLIP	E3 ubiquitin-protein ligase MYLIP [Source:RefSeq peptide;Acc:NP_001012579]	0.12351	0.58696	1	0	0	0.302277	0.183656	1	0	0	0.178767	0.430206	1	0	0	2	61562080	61576684	+	8	2	3180	45.47
XLOC_001964	ENSGALG00000016326	Uncharacterized protein [Source:UniProtKB/TrEMBL;Acc:E1BTD2]	-0.308525	0.434972	1	0	0	-0.527207	0.183691	1	0	0	-0.218682	0.582545	1	0	0	1	117600675	117611623	-	8	1	3685	40.9
XLOC_012300	TATDN3	TatD DNase domain containing 3 [Source:HGNC Symbol;Acc:27010]	-0.295166	0.187993	1	0	0	-0.298924	0.183899	1	0	0	-0.00375804	0.986696	1	0	0	3	21125948	21140932	-	11	4	2194	45.99
XLOC_002063	UPF3A	Uncharacterized protein [Source:UniProtKB/TrEMBL;Acc:E1BV08]	0.37544	0.552123	1	0	0	0.83086	0.183946	1	0	0	0.45542	0.458094	1	0	0	1	136254098	136279867	-	9	2	7331	44.26
XLOC_001324	CERK	ceramide kinase [Source:RefSeq peptide;Acc:NP_001026511]	0.332147	0.0955741	1	0	0	0.264901	0.184096	1	0	0	-0.0672452	0.734614	1	0	0	1	15929586	15971452	-	15	6	4574	35.99
XLOC_019207	NA	NA	-0.208189	0.579651	1	0	0	-0.506645	0.184109	1	0	0	-0.298457	0.43279	1	0	0	AADN03017778.1	850	1121	+	2	1	178	57.87
XLOC_016549	GPR155	Uncharacterized protein [Source:UniProtKB/TrEMBL;Acc:F1NXA3]	0.0537741	0.818925	1	0	0	0.311287	0.184121	1	0	0	0.257513	0.270092	1	0	0	7	16374475	16403096	+	18	3	4987	41.21
XLOC_003018	ZWILCH	Uncharacterized protein [Source:UniProtKB/TrEMBL;Acc:E1C3T8]	0.0135539	0.970004	1	0	0	-0.483894	0.184424	1	0	0	-0.497448	0.170854	1	0	0	10	18005974	18015614	+	18	2	2447	43.65
XLOC_010718	NUAK2	Uncharacterized protein [Source:UniProtKB/TrEMBL;Acc:F1NRW2]	0.148746	0.775864	1	0	0	-0.70423	0.184456	1	0	0	-0.852976	0.107844	0.985417	0	0	26	2015810	2024500	-	7	1	2400	62.17
XLOC_005704	ENSGALG00000024348 /// ENSGALG00000026466	Uncharacterized protein [Source:UniProtKB/TrEMBL;Acc:F1NFX9] ///	-0.502701	0.198227	1	0	0	-0.520008	0.184696	1	0	0	-0.0173062	0.964861	1	0	0	16	366619	409509	+	14	4	3665	56.89
XLOC_008463	TSTA3	Uncharacterized protein [Source:UniProtKB/TrEMBL;Acc:F1NYB5]	0.00405089	0.987133	1	0	0	-0.335849	0.185	1	0	0	-0.3399	0.178423	1	0	0	2	148480028	148484544	-	11	5	1562	55.38
XLOC_004674	NA	NA	-1.73386	0.161234	1	0	0	-1.60641	0.185531	1	0	0	0.127446	0.920692	1	0	0	13	10283786	10284102	.	1	1	317	36.28
XLOC_015673	NA	NA	-3.35551	0.0024974	0.417039	0	0	-1.30687	0.185651	1	0	0	2.04864	0.0619136	0.884228	0	0	5	36586405	36587083	.	1	1	679	53.46
XLOC_014415	NA	NA	-0.716178	0.00695738	0.605968	0	0	0.345821	0.185718	1	0	0	1.062	6.19e-05	0.0346	1	1	4	38965151	38966521	.	1	1	1371	55.58
XLOC_011526	TASP1	threonine aspartase 1 [Source:RefSeq peptide;Acc:NP_001012808]	-0.40028	0.119171	1	0	0	-0.339533	0.18579	1	0	0	0.0607467	0.813788	1	0	0	3	11969310	12044335	+	16	2	5294	41.22
XLOC_015398	ENSGALG00000010579		0.20766	0.47497	1	0	0	0.384796	0.185983	1	0	0	0.177136	0.541836	1	0	0	5	40140190	40210981	-	8	4	7872	40.52
XLOC_009365	SLC25A33	Uncharacterized protein [Source:UniProtKB/TrEMBL;Acc:E1C5T1]	-0.284753	0.261482	1	0	0	0.334758	0.186026	1	0	0	0.619511	0.0146976	0.571063	0	0	21	3398288	3418512	+	8	3	2548	43.29
XLOC_020006	TMEM167B	transmembrane protein 167B [Source:HGNC Symbol;Acc:30187]	-0.272422	0.198487	1	0	0	-0.280953	0.186312	1	0	0	-0.00853043	0.967998	1	0	0	AADN03026526.1	40	1195	-	3	1	589	68.76
XLOC_016225	ENTPD7	ectonucleoside triphosphate diphosphohydrolase 7 [Source:HGNC Symbol;Acc:19745]	-0.295847	0.425444	1	0	0	-0.495609	0.186355	1	0	0	-0.199762	0.593579	1	0	0	6	21651671	21655392	-	12	2	2197	64.45
XLOC_007928	gga-mir-1723	gga-mir-1723 [Source:miRBase;Acc:MI0007460]	0.509502	0.047293	0.981342	0	0	0.339612	0.186461	1	0	0	-0.16989	0.505744	1	0	0	2	41945899	41960843	-	3	3	5761	47.58
XLOC_015155	SPTY2D1	protein SPT2 homolog [Source:RefSeq peptide;Acc:NP_001186523]	-0.216871	0.291862	1	0	0	-0.272298	0.186499	1	0	0	-0.0554273	0.78795	1	0	0	5	11970804	11981184	-	5	2	5643	41.96
XLOC_009258	NA	NA	1.56201	0.0484474	0.987759	0	0	1.05237	0.186568	1	0	0	-0.509635	0.488629	1	0	0	20	5090734	5091462	.	1	1	729	41.29
XLOC_014193	PPP2R2C	protein phosphatase 2, regulatory subunit B, gamma [Source:HGNC Symbol;Acc:9306]	0.557612	0.340297	1	0	0	0.763344	0.186593	1	0	0	0.205732	0.712153	1	0	0	4	79113279	79195376	-	9	1	1428	42.65
XLOC_014672	MUC6	Mucin-6 [Source:UniProtKB/Swiss-Prot;Acc:F1NBL0]	2.40042	0.0433616	0.965684	0	0	1.60046	0.186614	1	0	0	-0.799961	0.444971	1	0	0	5	14423044	14459159	+	52	1	8181	46.25
XLOC_005611	DGCR6	Protein DGCR6 [Source:UniProtKB/Swiss-Prot;Acc:O73770]	0.0907529	0.707119	1	0	0	-0.322518	0.186627	1	0	0	-0.41327	0.0891049	0.960073	0	0	15	10082422	10090719	-	5	1	3267	54.91
XLOC_000478	NA	NA	0.0264122	0.916163	1	0	0	-0.334742	0.186631	1	0	0	-0.361154	0.152939	1	0	0	1	65489511	65502087	+	5	1	3032	36.91
XLOC_008386	NUDCD1	NudC domain containing 1 [Source:HGNC Symbol;Acc:24306]	0.00761456	0.972653	1	0	0	-0.294124	0.186822	1	0	0	-0.301738	0.175283	1	0	0	2	131727932	131754472	-	10	3	4770	40.57
XLOC_015374	C14orf1	chromosome 14 open reading frame 1 [Source:HGNC Symbol;Acc:1187]	-0.053314	0.818113	1	0	0	-0.30673	0.186861	1	0	0	-0.253416	0.27529	1	0	0	5	37607278	37608782	-	4	1	775	54.97
XLOC_019298	NA	NA	0.34764	0.349249	1	0	0	0.49193	0.186867	1	0	0	0.144289	0.69311	1	0	0	AADN03018622.1	523	1317	.	1	1	795	66.16
XLOC_010927	PLXDC1 /// NA	plexin domain containing 1 [Source:HGNC Symbol;Acc:20945] /// NA	0.0654692	0.814871	1	0	0	0.367994	0.186977	1	0	0	0.302525	0.274969	1	0	0	27	4082467	4092574	+	6	4	4692	51.15
XLOC_008782	NA	NA	0.276494	0.540334	1	0	0	-0.614207	0.186986	1	0	0	-0.890701	0.0538514	0.846457	0	0	2	126939262	126941198	.	1	1	1937	44.76
XLOC_008700	NA	NA	0.701599	0.407871	1	0	0	1.09928	0.1872	1	0	0	0.397682	0.617268	1	0	0	2	98601658	98601798	.	1	1	141	46.81
XLOC_018766	NA	NA	-0.135654	0.77676	1	0	0	0.626706	0.187284	1	0	0	0.76236	0.104433	0.984188	0	0	AADN03013051.1	528	770	.	1	1	243	69.14
XLOC_003966	ATXN7L2	Uncharacterized protein [Source:UniProtKB/TrEMBL;Acc:E1C712]	-0.076972	0.690966	1	0	0	0.254352	0.187299	1	0	0	0.331324	0.0850405	0.954666	0	0	12	13535651	13592553	+	12	3	7202	44.25
XLOC_016132	VCL	Vinculin [Source:UniProtKB/Swiss-Prot;Acc:P12003]	-0.0379457	0.855428	1	0	0	-0.276124	0.187341	1	0	0	-0.238179	0.254097	1	0	0	6	14959082	15015180	-	22	2	6030	45.44
XLOC_021638	PSIP1	lens epithelium-derived growth factor [Source:RefSeq peptide;Acc:NP_001026781]	0.0615692	0.773046	1	0	0	-0.28387	0.187469	1	0	0	-0.345439	0.107131	0.985417	0	0	Z	31795377	31830571	-	19	4	2664	41.37
XLOC_010232	TBCEL	Uncharacterized protein [Source:UniProtKB/TrEMBL;Acc:E1C0G0]	0.288692	0.24841	1	0	0	0.329771	0.187486	1	0	0	0.041079	0.869298	1	0	0	24	3554334	3574854	-	7	4	8427	47.81
XLOC_004942	ACSM3	Uncharacterized protein [Source:UniProtKB/TrEMBL;Acc:F1NVA1]	-0.203706	0.390033	1	0	0	0.310921	0.187621	1	0	0	0.514627	0.0293795	0.721531	0	0	14	14911942	14924190	+	14	2	4051	44.9
XLOC_006824	ACACA	acetyl-CoA carboxylase [Source:RefSeq peptide;Acc:NP_990836]	-0.261965	0.544183	1	0	0	0.570331	0.187738	1	0	0	0.832297	0.0554387	0.85219	0	0	19	8443447	8542434	-	56	4	10100	52.02
XLOC_015949	C10ORF32	Uncharacterized protein [Source:UniProtKB/TrEMBL;Acc:F1NCP6]	-0.0989209	0.656883	1	0	0	-0.295868	0.187953	1	0	0	-0.196947	0.37913	1	0	0	6	22927899	22931018	+	3	3	2893	51.88
XLOC_010441	INTS3	integrator complex subunit 3 [Source:HGNC Symbol;Acc:26153]	0.170666	0.475575	1	0	0	0.315461	0.188102	1	0	0	0.144795	0.540994	1	0	0	25	650385	684289	-	21	3	2488	62.14
XLOC_017885	FYTTD1	UAP56-interacting factor [Source:UniProtKB/Swiss-Prot;Acc:Q5ZJ20]	-0.0774947	0.745245	1	0	0	-0.314729	0.188147	1	0	0	-0.237235	0.32063	1	0	0	9	14511374	14524822	+	9	5	3350	42.42
XLOC_004847	ABCC1	multidrug resistance-associated protein 1 [Source:RefSeq peptide;Acc:NP_001012540]	0.325037	0.24815	1	0	0	0.370912	0.18818	1	0	0	0.0458754	0.868857	1	0	0	14	7628434	7676065	+	31	2	6115	42.16
XLOC_001167	FZD4	Frizzled-4 [Source:UniProtKB/Swiss-Prot;Acc:Q9IA05]	-0.279222	0.243279	1	0	0	0.314578	0.188211	1	0	0	0.5938	0.0132406	0.543767	0	0	1	187935346	187941229	+	2	2	5205	49.97
XLOC_006925	FAM188B	family with sequence similarity 188, member B [Source:HGNC Symbol;Acc:21916]	-0.0889416	0.834644	1	0	0	-0.574105	0.188265	1	0	0	-0.485163	0.265959	1	0	0	2	978145	1049561	+	18	1	6296	43.66
XLOC_019781	NA	NA	0.401787	0.277507	1	0	0	0.488462	0.188431	1	0	0	0.0866743	0.8115	1	0	0	AADN03024089.1	36	1166	-	5	2	606	63.04
XLOC_019903	NA	NA	0.461828	0.605133	1	0	0	1.15898	0.188561	1	0	0	0.697154	0.417081	1	0	0	AADN03025512.1	2787	2888	.	1	1	102	59.8
XLOC_010050	NA	NA	0.211602	0.674142	1	0	0	0.654565	0.188563	1	0	0	0.442963	0.364442	1	0	0	23	2472064	2473359	.	1	1	1296	54.4
XLOC_005380	C12orf43	chromosome 12 open reading frame 43 [Source:HGNC Symbol;Acc:25719]	-0.216486	0.670904	1	0	0	-0.692304	0.188658	1	0	0	-0.475818	0.366352	1	0	0	15	9100216	9104998	+	6	2	2562	49.53
XLOC_019884	NA	NA	-0.48093	0.319591	1	0	0	-0.638417	0.188713	1	0	0	-0.157488	0.746831	1	0	0	AADN03025365.1	1166	1322	.	1	1	157	71.97
XLOC_014470	NA	NA	-0.959993	0.249254	1	0	0	-1.08591	0.188721	1	0	0	-0.125916	0.884319	1	0	0	4	59479051	59479698	.	1	1	648	37.19
XLOC_004031	CISH	Cytokine-inducible SH2-containing protein [Source:UniProtKB/Swiss-Prot;Acc:Q9PW70]	-0.10139	0.751941	1	0	0	0.420947	0.188915	1	0	0	0.522337	0.102875	0.98318	0	0	12	1828642	1834567	-	2	2	5782	57.54
XLOC_010082	NA	NA	-0.615011	0.0611169	1	0	0	-0.43059	0.188915	1	0	0	0.184421	0.576719	1	0	0	23	5050917	5054758	.	1	1	3842	54.16
XLOC_021704	SEMA4D	Semaphorin-4D [Source:UniProtKB/TrEMBL;Acc:F1NCG1]	-0.043407	0.837153	1	0	0	0.276811	0.189069	1	0	0	0.320218	0.128151	1	0	0	Z	43446316	43509423	-	19	4	5774	40.53
XLOC_017771	MAP3K13	Uncharacterized protein [Source:UniProtKB/TrEMBL;Acc:E1C1Y9]	-0.262507	0.206594	1	0	0	0.272037	0.189226	1	0	0	0.534543	0.0100832	0.476301	0	0	9	3085694	3153918	+	18	4	15135	51.87
XLOC_018682	NA	NA	-0.735597	0.127667	1	0	0	-0.629549	0.189468	1	0	0	0.106047	0.82964	1	0	0	AADN03012338.1	644	913	.	1	1	270	46.3
XLOC_005274	CCDC92	Uncharacterized protein [Source:UniProtKB/TrEMBL;Acc:F1NGA4]	-0.413269	0.548964	1	0	0	-0.924323	0.189482	1	0	0	-0.511053	0.469509	1	0	0	15	4833491	4850841	+	6	2	1775	45.86
XLOC_017023	NA	NA	-0.167049	0.814799	1	0	0	0.868529	0.189563	1	0	0	1.03558	0.118616	0.993357	0	0	7	16949777	16950059	.	1	1	283	44.17
XLOC_004664	NA	NA	-0.0815568	0.929338	1	0	0	-1.277	0.189601	1	0	0	-1.19545	0.218707	1	0	0	13	8751818	8752175	.	1	1	358	42.74
XLOC_008230	ENSGALG00000014986	Uncharacterized protein [Source:UniProtKB/TrEMBL;Acc:E1C2E8]	0.0613737	0.851918	1	0	0	0.429563	0.189728	1	0	0	0.368189	0.257932	1	0	0	2	102540493	102546219	-	4	5	4793	47.94
XLOC_005783	STXBP1	syntaxin-binding protein 1 [Source:RefSeq peptide;Acc:NP_996859]	0.230301	0.406198	1	0	0	0.364453	0.189757	1	0	0	0.134152	0.623899	1	0	0	17	2439726	2445965	+	18	2	1811	58.48
XLOC_013108	ENSGALG00000005727		0.231888	0.38962	1	0	0	-0.360784	0.190151	1	0	0	-0.592671	0.0296464	0.721531	0	0	4	2408019	2413262	+	11	1	2939	57.64
XLOC_004621	RAPGEF6	Rap guanine nucleotide exchange factor (GEF) 6 [Source:HGNC Symbol;Acc:20655]	0.327928	0.278089	1	0	0	0.396287	0.190237	1	0	0	0.0683587	0.820735	1	0	0	13	15794571	15904202	-	31	6	11615	49.26
XLOC_009456	ESPN	espin [Source:HGNC Symbol;Acc:13281]	0.141632	0.663183	1	0	0	0.426305	0.190322	1	0	0	0.284673	0.380866	1	0	0	21	604125	620198	-	17	7	5061	66.33
XLOC_002186	NA	NA	0.0980022	0.862694	1	0	0	-0.771454	0.19037	1	0	0	-0.869456	0.137251	1	0	0	1	169607972	169609985	-	2	2	1563	46.58
XLOC_007254	KIAA0319	Uncharacterized protein [Source:UniProtKB/TrEMBL;Acc:F1P358]	0.738104	0.273277	1	0	0	0.88171	0.19054	1	0	0	0.143605	0.827544	1	0	0	2	57853040	57890099	+	21	1	3634	45.02
XLOC_017954	LRRC31	leucine rich repeat containing 31 [Source:HGNC Symbol;Acc:26261]	-0.698478	0.102037	1	0	0	-0.554135	0.190609	1	0	0	0.144343	0.739507	1	0	0	9	19387994	19398093	+	9	1	1736	45.28
XLOC_002417	NA	NA	0.0567331	0.940449	1	0	0	0.959616	0.190643	1	0	0	0.902883	0.213292	1	0	0	1	23237330	23237644	.	1	1	315	55.87
XLOC_012460	MAP3K4	Uncharacterized protein [Source:UniProtKB/TrEMBL;Acc:E1BXN6]	0.0443481	0.850264	1	0	0	0.30588	0.191592	1	0	0	0.261532	0.262344	1	0	0	3	44538065	44608530	-	27	2	5448	45.3
XLOC_019889	ENSGALG00000003332		-0.15555	0.682495	1	0	0	-0.503201	0.191818	1	0	0	-0.347651	0.365898	1	0	0	AADN03025400.1	1	1166	-	3	1	1022	72.31
XLOC_003576	NA	NA	-0.915526	0.0189921	0.807103	0	0	-0.50615	0.191949	1	0	0	0.409376	0.291523	1	0	0	11	1059468	1060346	-	2	1	558	55.91
XLOC_005309	CUX2	cut-like homeobox 2 [Source:HGNC Symbol;Acc:19347]	0.363887	0.267923	1	0	0	0.428741	0.191953	1	0	0	0.0648539	0.842166	1	0	0	15	6068672	6091750	+	23	2	6238	57.04
XLOC_004157	ENSGALG00000006389	Uncharacterized protein [Source:UniProtKB/TrEMBL;Acc:F1P242]	-0.68709	0.0752878	1	0	0	-0.502662	0.191993	1	0	0	0.184429	0.632897	1	0	0	12	10941798	10946474	-	2	7	4417	47.7
XLOC_018314	NA	NA	-0.799951	0.0715695	1	0	0	-0.574831	0.192019	1	0	0	0.22512	0.613835	1	0	0	9	15557928	15560957	.	1	1	3030	43.76
XLOC_012848	NA	NA	-0.0687321	0.749597	1	0	0	0.280645	0.192137	1	0	0	0.349377	0.104311	0.984188	0	0	3	24328392	24331115	.	1	1	2723	44.66
XLOC_003811	NA	NA	-2.26291	0.0364678	0.957386	0	0	-1.32542	0.192245	1	0	0	0.937489	0.413602	1	0	0	11	17482618	17482880	.	1	1	263	41.44
XLOC_007418	FAM210A	Protein FAM210A [Source:UniProtKB/Swiss-Prot;Acc:Q5ZML6]	0.188036	0.388624	1	0	0	0.284009	0.192779	1	0	0	0.0959736	0.658643	1	0	0	2	96482752	96500176	+	5	2	2751	39.73
XLOC_000130	TRMU	Mitochondrial tRNA-specific 2-thiouridylase 1 [Source:UniProtKB/Swiss-Prot;Acc:Q5ZKW0]	-0.347018	0.181026	1	0	0	-0.338701	0.192814	1	0	0	0.00831656	0.974506	1	0	0	1	15520696	15532337	+	11	4	3128	43.64
XLOC_016443	UBE2F	NEDD8-conjugating enzyme UBE2F [Source:RefSeq peptide;Acc:NP_001006512]	-0.285869	0.152029	1	0	0	-0.260171	0.192827	1	0	0	0.0256986	0.897672	1	0	0	7	4527554	4590813	+	12	2	1446	47.79
XLOC_014508	NA	NA	1.62054	0.059543	1	0	0	1.13974	0.19294	1	0	0	-0.480804	0.54525	1	0	0	4	88199394	88199503	.	1	1	110	51.82
XLOC_009007	BMP7	Uncharacterized protein [Source:UniProtKB/TrEMBL;Acc:F1P4B5]	-0.080819	0.875805	1	0	0	-0.692434	0.193048	1	0	0	-0.611615	0.248148	1	0	0	20	12026081	12069868	+	7	1	4043	46.2
XLOC_010912	HOXB3	homeobox protein Hox-B3 [Source:RefSeq peptide;Acc:NP_990074]	0.123959	0.816627	1	0	0	-0.72301	0.193353	1	0	0	-0.846969	0.123223	1	0	0	27	3643412	3649970	+	3	2	4680	47.78
XLOC_000875	MXRA5	matrix-remodelling associated 5 [Source:HGNC Symbol;Acc:7539]	0.756451	0.351529	1	0	0	-1.14955	0.193364	1	0	0	-1.906	0.0271949	0.710309	0	0	1	127679910	127698770	+	7	1	9125	46.18
XLOC_009193	DDX27	probable ATP-dependent RNA helicase DDX27 [Source:RefSeq peptide;Acc:NP_001006293]	-0.170572	0.379314	1	0	0	-0.253339	0.193381	1	0	0	-0.0827671	0.670764	1	0	0	20	11098462	11104465	-	21	2	2581	50.41
XLOC_001339	ENSGALG00000019384		0.211828	0.659954	1	0	0	0.627147	0.193411	1	0	0	0.415319	0.386559	1	0	0	1	20148303	20177698	-	12	3	3007	44.1
XLOC_021085	SKP2	S-phase kinase-associated protein 2 [Source:RefSeq peptide;Acc:NP_001007983]	0.220734	0.420812	1	0	0	-0.358509	0.193445	1	0	0	-0.579243	0.0354796	0.757766	0	0	Z	10838239	10849384	+	10	2	3500	44.57
XLOC_010592	SLC26A9 /// NA	Uncharacterized protein [Source:UniProtKB/TrEMBL;Acc:E1C2B7] /// NA	-1.59106	0.0323407	0.921976	0	0	-0.912156	0.193448	1	0	0	0.678907	0.380962	1	0	0	26	2275049	2287023	+	1	4	11975	54.21
XLOC_017983	SLC33A1	Uncharacterized protein [Source:UniProtKB/TrEMBL;Acc:E1C7F5]	-0.450164	0.0827334	1	0	0	-0.337146	0.19349	1	0	0	0.113017	0.662761	1	0	0	9	22418561	22429141	+	6	1	2982	50.67
XLOC_009710	XPO7	exportin-7 [Source:RefSeq peptide;Acc:NP_001012960]	0.054179	0.806804	1	0	0	0.288064	0.193628	1	0	0	0.233885	0.290544	1	0	0	22	1343627	1375383	-	28	3	3589	52.49
XLOC_002304	PICALM	phosphatidylinositol binding clathrin assembly protein [Source:HGNC Symbol;Acc:15514]	-0.0828372	0.668595	1	0	0	-0.252633	0.193768	1	0	0	-0.169796	0.381329	1	0	0	1	189555051	189617548	-	22	7	3791	41.52
XLOC_007588	FZD6	Frizzled homolog 6; Frizzled-6 [Source:UniProtKB/TrEMBL;Acc:Q765Y5]	-0.381048	0.23404	1	0	0	-0.416812	0.193843	1	0	0	-0.035764	0.911226	1	0	0	2	129152169	129181081	+	7	3	6916	42.12
XLOC_019702	NA	NA	0.252144	0.536417	1	0	0	0.530136	0.193995	1	0	0	0.277992	0.490003	1	0	0	AADN03022978.1	574	748	.	1	1	175	66.29
XLOC_010399	DUSP23	dual specificity phosphatase 23 [Source:HGNC Symbol;Acc:21480]	-0.204797	0.361992	1	0	0	0.290001	0.194007	1	0	0	0.494797	0.0268835	0.708521	0	0	25	1678013	1680643	+	4	3	1570	66.82
XLOC_015184	RASSF7	Ras association (RalGDS/AF-6) domain family (N-terminal) member 7 [Source:HGNC Symbol;Acc:1166]	-0.943859	0.00272774	0.42486	0	0	-0.405492	0.194019	1	0	0	0.538367	0.0863925	0.95567	0	0	5	15253048	15262083	-	8	5	4673	54.85
XLOC_011302	HMG20B	high mobility group 20B [Source:HGNC Symbol;Acc:5002]	-0.118517	0.621957	1	0	0	-0.315033	0.194164	1	0	0	-0.196516	0.417096	1	0	0	28	1049765	1054525	-	10	1	1692	62.53
XLOC_010395	CADM3	cell adhesion molecule 3 [Source:HGNC Symbol;Acc:17601]	-0.259662	0.604546	1	0	0	-0.658023	0.194294	1	0	0	-0.398362	0.430317	1	0	0	25	1655296	1671257	+	10	6	4165	59.95
XLOC_007919	C3ORF23 /// NA	Uncharacterized protein [Source:UniProtKB/TrEMBL;Acc:F1NZH5] /// NA	-0.00774571	0.971738	1	0	0	0.28369	0.194299	1	0	0	0.291436	0.181949	1	0	0	2	41194189	41217757	-	13	6	3585	43.07
XLOC_001728	LPAR5	lysophosphatidic acid receptor 5 [Source:HGNC Symbol;Acc:13307]	0.529379	0.30324	1	0	0	-0.71344	0.194397	1	0	0	-1.24282	0.0202963	0.635637	0	0	1	76507821	76515304	-	2	1	1583	49.34
XLOC_016030	TCTN3	tectonic family member 3 [Source:HGNC Symbol;Acc:24519]	0.0805932	0.760958	1	0	0	0.343487	0.194552	1	0	0	0.262894	0.319739	1	0	0	6	34835516	34848385	+	9	8	7281	41.42
XLOC_005464	EP400NL	Uncharacterized protein [Source:UniProtKB/TrEMBL;Acc:E1C186]	0.131702	0.517874	1	0	0	0.264171	0.194873	1	0	0	0.132468	0.513601	1	0	0	15	2567830	2612712	-	54	6	11233	47.65
XLOC_001490	GUCY2C	Guanylate cyclase [Source:UniProtKB/TrEMBL;Acc:E1BZE2]	-0.502826	0.491612	1	0	0	0.875233	0.194887	1	0	0	1.37806	0.0492946	0.82658	0	0	1	48801436	48846720	-	27	1	3485	44.05
XLOC_015672	NA	NA	-2.89906	0.00509494	0.53297	0	0	-1.15042	0.19492	1	0	0	1.74864	0.0925347	0.968555	0	0	5	36578481	36579090	.	1	1	610	39.34
XLOC_004033	GBP /// NA	guanylate binding protein [Source:RefSeq peptide;Acc:NP_989983] /// NA	0.214132	0.424182	1	0	0	0.34738	0.195247	1	0	0	0.133247	0.618446	1	0	0	12	2279003	2294810	-	20	6	4752	62.04
XLOC_014474	NA	NA	0.63679	0.487067	1	0	0	1.14233	0.195399	1	0	0	0.505538	0.545062	1	0	0	4	64588675	64589121	.	1	1	447	44.3
XLOC_007751	KIAA1217	KIAA1217 [Source:HGNC Symbol;Acc:25428]	-0.0747599	0.766802	1	0	0	0.325362	0.1955	1	0	0	0.400122	0.110514	0.989713	0	0	2	16816464	17151976	-	20	9	8315	50.23
XLOC_002577	NA	NA	-0.100961	0.729388	1	0	0	0.373497	0.195536	1	0	0	0.474458	0.0999447	0.974622	0	0	1	87670981	87674314	.	1	1	3334	35.99
XLOC_013048	NA	NA	1.47347	0.00456991	0.510522	0	0	0.668465	0.195599	1	0	0	-0.805009	0.112769	0.991401	0	0	4	390078	406025	+	4	1	2245	43.74
XLOC_008359	HRSP12	Uncharacterized protein [Source:UniProtKB/TrEMBL;Acc:E1C7E1]	-0.384411	0.153325	1	0	0	-0.348115	0.195855	1	0	0	0.0362963	0.89262	1	0	0	2	127265307	127274091	-	7	2	2825	38.02
XLOC_006677	CCL4	C-C motif chemokine 4 homolog [Source:UniProtKB/Swiss-Prot;Acc:Q90826] // chemokine-like ligand 1 precursor [Source:RefSeq peptide;Acc:NP_001039296]	-0.231894	0.550732	1	0	0	-0.510969	0.195892	1	0	0	-0.279075	0.479638	1	0	0	19	363714	378001	-	6	3	909	49.5
XLOC_007679	GJC2	gap junction gamma-2 protein [Source:RefSeq peptide;Acc:NP_001186510]	0.249133	0.726136	1	0	0	0.896757	0.195903	1	0	0	0.647624	0.343604	1	0	0	2	2303738	2310415	-	2	1	3308	50.21
XLOC_012567	GTF3C6 /// RPF2	NA /// Uncharacterized protein [Source:UniProtKB/TrEMBL;Acc:E1BZU0]	-0.0762628	0.688076	1	0	0	-0.246659	0.196147	1	0	0	-0.170396	0.371147	1	0	0	3	65709193	65726793	-	15	3	3010	45.65
XLOC_019419	NA	NA	-0.600575	0.328815	1	0	0	-0.804827	0.196285	1	0	0	-0.204252	0.740742	1	0	0	AADN03019727.1	554	847	.	1	1	294	63.61
XLOC_015617	NA	NA	-1.7873	0.0808434	1	0	0	-1.26322	0.196295	1	0	0	0.524089	0.624468	1	0	0	5	15266353	15266714	.	1	1	362	49.45
XLOC_020773	ENSGALG00000012102	Uncharacterized protein [Source:UniProtKB/TrEMBL;Acc:H9L091]	-0.452302	0.499903	1	0	0	-0.876467	0.196751	1	0	0	-0.424165	0.531531	1	0	0	JH376323.1	2641	23136	+	2	1	286	62.24
XLOC_002884	RORA	Uncharacterized protein [Source:UniProtKB/TrEMBL;Acc:F1NML9]	-0.179206	0.416244	1	0	0	0.281655	0.196802	1	0	0	0.460861	0.0352687	0.757692	0	0	10	4513260	4543809	+	9	2	11470	35.65
XLOC_001864	5_8S_rRNA	5.8S ribosomal RNA [Source:RFAM;Acc:RF00002]	0.0967969	0.839167	1	0	0	0.615611	0.196917	1	0	0	0.518814	0.274361	1	0	0	1	100351582	100351734	-	1	1	153	57.52
XLOC_019245	NA	NA	-0.0783886	0.89165	1	0	0	-0.780266	0.197157	1	0	0	-0.701877	0.244485	1	0	0	AADN03018097.1	736	1084	.	1	1	349	55.3
XLOC_004973	ENSGALG00000003618	Uncharacterized protein [Source:UniProtKB/TrEMBL;Acc:F1NJH5]	-1.43872	0.0770344	1	0	0	-1.03028	0.197232	1	0	0	0.408433	0.626938	1	0	0	14	1601285	1724030	-	4	1	689	54.57
XLOC_014291	NA	NA	2.61062	0.0200234	0.825125	0	0	1.49968	0.197488	1	0	0	-1.11094	0.250822	1	0	0	4	420704	421574	.	1	1	871	44.32
XLOC_016752	gga-mir-1603	gga-mir-1603 [Source:miRBase;Acc:MI0007330]	-0.275481	0.559281	1	0	0	0.60567	0.197554	1	0	0	0.881152	0.0615681	0.882712	0	0	7	9709564	9711845	-	1	2	2282	48.16
XLOC_014069	NA	NA	-0.260448	0.547747	1	0	0	-0.566967	0.197703	1	0	0	-0.306519	0.485937	1	0	0	4	57744572	57745741	-	2	1	1026	50.78
XLOC_006858	NA	NA	-0.916473	0.273598	1	0	0	-1.06132	0.197809	1	0	0	-0.144846	0.867524	1	0	0	19	3501562	3501708	.	1	1	147	52.38
XLOC_014030	RASSF6	Uncharacterized protein [Source:UniProtKB/TrEMBL;Acc:E1BV82]	0.0127826	0.966135	1	0	0	0.386462	0.197886	1	0	0	0.373679	0.212424	1	0	0	4	50291690	50313187	-	12	5	4006	40.51
XLOC_008793	NA	NA	2.58356	0.0332483	0.921976	0	0	1.58048	0.198063	1	0	0	-1.00309	0.338472	1	0	0	2	127041107	127041862	.	1	1	756	39.42
XLOC_021727	SLC25A46	Solute carrier family 25 member 46 [Source:UniProtKB/Swiss-Prot;Acc:Q5ZIG3]	-0.305093	0.142142	1	0	0	-0.267742	0.198159	1	0	0	0.0373511	0.857697	1	0	0	Z	46645748	46660697	-	8	2	2929	40.87
XLOC_015888	ENSGALG00000006384		0.22611	0.674855	1	0	0	-0.696948	0.198296	1	0	0	-0.923058	0.0894898	0.960073	0	0	6	18900981	18904128	+	2	1	1440	37.85
XLOC_014252	LFABP	fatty acid-binding protein, liver [Source:RefSeq peptide;Acc:NP_989523]	-0.307465	0.282357	1	0	0	-0.368032	0.198346	1	0	0	-0.0605675	0.832142	1	0	0	4	85503587	85507317	-	4	1	526	42.78
XLOC_006651	ENSGALG00000005578	Uncharacterized protein [Source:UniProtKB/TrEMBL;Acc:F1NSW1]	0.686501	0.322306	1	0	0	0.886561	0.198366	1	0	0	0.20006	0.757222	1	0	0	19	8995653	8999355	+	2	1	571	54.99
XLOC_003331	NA	NA	0.518793	0.47117	1	0	0	0.919734	0.19837	1	0	0	0.400941	0.56188	1	0	0	10	15324704	15325250	.	1	1	547	59.41
XLOC_017870	MB21D2	Mab-21 domain containing 2 [Source:HGNC Symbol;Acc:30438]	0.273022	0.534639	1	0	0	0.558002	0.198561	1	0	0	0.28498	0.501399	1	0	0	9	12741369	12791772	+	2	1	3819	46.32
XLOC_006190	APOH	apolipoprotein H (beta-2-glycoprotein I) [Source:HGNC Symbol;Acc:616]	0.480197	0.198587	1	0	0	0.480184	0.198602	1	0	0	-1.28e-05	0.999972	1	0	0	18	7724174	7733771	+	8	1	5388	45.66
XLOC_009402	CASP9	caspase 9, apoptosis-related cysteine peptidase [Source:HGNC Symbol;Acc:1511]	-0.345833	0.0710198	1	0	0	-0.246562	0.198657	1	0	0	0.099271	0.605835	1	0	0	21	4918037	4924707	+	10	2	2270	57.22
XLOC_015676	NA	NA	-2.6405	0.010374	0.670493	0	0	-1.10723	0.198674	1	0	0	1.53328	0.143382	1	0	0	5	36595458	36595671	.	1	1	214	38.32
XLOC_000806	gga-mir-221	gga-mir-221 [Source:miRBase;Acc:MI0001178]	0.552258	0.372477	1	0	0	-0.826195	0.198721	1	0	0	-1.37845	0.0309969	0.726778	0	0	1	109977681	109978706	+	1	2	1026	42.11
XLOC_010204	FOXRED1	Uncharacterized protein [Source:UniProtKB/TrEMBL;Acc:F1P104]	0.0613066	0.752931	1	0	0	0.250343	0.198789	1	0	0	0.189036	0.330435	1	0	0	24	393065	395735	-	9	2	1703	69.41
XLOC_000213	CCT2 /// ENSGALG00000010018	T-complex protein 1 subunit beta [Source:RefSeq peptide;Acc:NP_001012551] /// NA	-3.74e-05	0.99992	1	0	0	-0.480504	0.198926	1	0	0	-0.480467	0.198967	1	0	0	1	35461457	35488162	+	25	6	9226	49.77
XLOC_018304	NA	NA	0.259786	0.649016	1	0	0	-0.759373	0.19896	1	0	0	-1.01916	0.0807988	0.944389	0	0	9	14865540	14866467	.	1	1	928	59.81
XLOC_018986	NA	NA	-0.322212	0.579956	1	0	0	-0.771194	0.199012	1	0	0	-0.448982	0.459466	1	0	0	AADN03015552.1	591	1252	-	2	1	292	56.16
XLOC_016678	ENSGALG00000020578	Uncharacterized protein [Source:UniProtKB/TrEMBL;Acc:F1NDY0]	0.212243	0.604879	1	0	0	0.525155	0.199026	1	0	0	0.312912	0.43587	1	0	0	7	35068148	35071127	+	5	3	1363	56.27
XLOC_013894	SLC7A11	Uncharacterized protein [Source:UniProtKB/TrEMBL;Acc:E1C734]	-0.718734	0.322816	1	0	0	-0.940299	0.19919	1	0	0	-0.221565	0.770439	1	0	0	4	28376868	28434696	-	12	1	4615	42.8
XLOC_020571	NA	NA	0.650719	0.200152	1	0	0	0.65168	0.199245	1	0	0	0.000960873	0.998389	1	0	0	JH375943.1	1005	1178	.	1	1	173	46.24
XLOC_021752	RNF170	RING finger protein 170 [Source:RefSeq peptide;Acc:NP_001171208]	-0.260769	0.221485	1	0	0	-0.273994	0.19928	1	0	0	-0.0132247	0.95061	1	0	0	Z	53492235	53516809	-	8	5	4821	40.14
XLOC_006080	NA	NA	0.210915	0.663294	1	0	0	0.614752	0.199341	1	0	0	0.403837	0.392298	1	0	0	17	5507383	5507896	.	1	1	514	48.44
XLOC_017255	MMACHC	methylmalonic aciduria and homocystinuria type C protein homolog [Source:RefSeq peptide;Acc:NP_001026452]	0.482246	0.176262	1	0	0	0.4579	0.199581	1	0	0	-0.0243453	0.945191	1	0	0	8	20037124	20042797	+	4	1	2821	43.53
XLOC_006309	ENSGALG00000001886	Uncharacterized protein [Source:UniProtKB/TrEMBL;Acc:F1P465]	-0.456508	0.258577	1	0	0	-0.521217	0.199629	1	0	0	-0.0647092	0.874478	1	0	0	18	4288975	4312478	-	5	5	3490	51.66
XLOC_010582	PI16	Uncharacterized protein [Source:UniProtKB/TrEMBL;Acc:F1NL81]	0.24475	0.603631	1	0	0	0.60135	0.199976	1	0	0	0.356601	0.439108	1	0	0	26	1580563	1588417	+	7	2	2120	51.42
XLOC_003606	BCAR1	breast cancer anti-estrogen resistance 1 [Source:HGNC Symbol;Acc:971]	-0.152386	0.54623	1	0	0	-0.324599	0.199987	1	0	0	-0.172213	0.496189	1	0	0	11	1965021	1969817	-	6	1	3344	65.91
XLOC_019396	NA	NA	0.464156	0.441631	1	0	0	0.769971	0.19999	1	0	0	0.305814	0.60454	1	0	0	AADN03019501.1	359	1031	+	3	1	495	62.42
XLOC_011637	KCNK17	Uncharacterized protein [Source:UniProtKB/TrEMBL;Acc:F1N8J2]	0.78529	0.0855387	1	0	0	0.589045	0.200079	1	0	0	-0.196245	0.659537	1	0	0	3	28453897	28479372	+	5	2	2713	45.45
XLOC_002954	PDE8A	phosphodiesterase 8A [Source:HGNC Symbol;Acc:8793]	0.385513	0.164941	1	0	0	0.35595	0.200107	1	0	0	-0.0295622	0.914795	1	0	0	10	10423645	10557327	+	24	5	5428	45.08
XLOC_011399	RAB8A	Ras-related protein Rab-8A [Source:UniProtKB/Swiss-Prot;Acc:Q5F470]	-0.0798967	0.721272	1	0	0	-0.287412	0.200346	1	0	0	-0.207515	0.354671	1	0	0	28	4187031	4194707	-	8	2	4580	40.59
XLOC_021157	DMGDH	dimethylglycine dehydrogenase [Source:HGNC Symbol;Acc:24475]	0.270077	0.298367	1	0	0	0.33268	0.200348	1	0	0	0.0626028	0.809253	1	0	0	Z	22310952	22356799	+	16	3	4610	42.82
XLOC_005708	CYP21A2	uncharacterized protein LOC429828 precursor [Source:RefSeq peptide;Acc:NP_001092828]	1.92037	0.0759367	1	0	0	1.38648	0.200431	1	0	0	-0.533887	0.595733	1	0	0	16	37924	41746	-	10	1	1353	68.59
XLOC_013637	PTCD3	pentatricopeptide repeat domain 3 [Source:HGNC Symbol;Acc:24717]	0.145562	0.454126	1	0	0	-0.25064	0.200791	1	0	0	-0.396202	0.0422976	0.797788	0	0	4	85030498	85044996	+	24	1	2016	45.93
XLOC_021046	UBAP1	ubiquitin associated protein 1 [Source:HGNC Symbol;Acc:12461]	-0.107676	0.594404	1	0	0	0.257886	0.200956	1	0	0	0.365563	0.0697957	0.904681	0	0	Z	7419069	7439405	+	7	3	7675	43.69
XLOC_015869	SEC31B /// NA	SEC31 homolog B (S. cerevisiae) [Source:HGNC Symbol;Acc:23197] /// NA	-0.244025	0.328006	1	0	0	0.318662	0.20123	1	0	0	0.562687	0.0243484	0.670596	0	0	6	16975568	17008131	+	24	8	8685	48.11
XLOC_005895	ENSGALG00000023464 /// ENSGALG00000028737	NA ///	0.505486	0.327693	1	0	0	-0.669761	0.201314	1	0	0	-1.17525	0.0252778	0.69019	0	0	17	8664890	8691354	+	13	4	3331	61.39
XLOC_018205	ARL14	Uncharacterized protein [Source:UniProtKB/TrEMBL;Acc:E1BTK4]	-0.82785	0.367362	1	0	0	-1.18823	0.201388	1	0	0	-0.360382	0.70039	1	0	0	9	21572982	21588716	-	3	1	319	57.05
XLOC_009943	LDLRAP1	Uncharacterized protein [Source:UniProtKB/TrEMBL;Acc:E1BQU5]	-0.15726	0.501403	1	0	0	-0.299959	0.201452	1	0	0	-0.142698	0.542755	1	0	0	23	2307600	2323866	-	10	5	4626	47.19
XLOC_017046	NA	NA	0.0420115	0.927711	1	0	0	-0.610352	0.201498	1	0	0	-0.652364	0.171103	1	0	0	7	27535766	27536992	.	1	1	1227	35.53
XLOC_014322	NA	NA	-0.80882	0.502302	1	0	0	1.29117	0.201621	1	0	0	2.09999	0.063074	0.890466	0	0	4	9888114	9888676	.	1	1	563	29.84
XLOC_013331	SH2D4A	Uncharacterized protein [Source:UniProtKB/TrEMBL;Acc:E1C428]	0.0766857	0.841964	1	0	0	0.489806	0.201621	1	0	0	0.413121	0.277763	1	0	0	4	33513178	33525476	+	12	2	2858	46.36
XLOC_013951	OSTC	Oligosaccharyltransferase complex subunit OSTC [Source:UniProtKB/Swiss-Prot;Acc:Q5ZJR3]	-0.014577	0.954441	1	0	0	-0.326347	0.201624	1	0	0	-0.31177	0.222409	1	0	0	4	37150980	37157890	-	4	2	3948	41.36
XLOC_009286	NA	NA	-0.178667	0.759675	1	0	0	-0.771378	0.201908	1	0	0	-0.592711	0.32671	1	0	0	20	11090228	11091074	.	1	1	847	46.99
XLOC_001767	MAB21L3	mab-21-like 3 (C. elegans) [Source:HGNC Symbol;Acc:26787]	-0.701734	0.292039	1	0	0	-0.85112	0.201966	1	0	0	-0.149386	0.825916	1	0	0	1	79738380	79767515	-	9	1	2055	47.45
XLOC_017605	USP24	ubiquitin specific peptidase 24 [Source:HGNC Symbol;Acc:12623]	0.118663	0.605469	1	0	0	0.293221	0.202037	1	0	0	0.174557	0.44635	1	0	0	8	24190573	24237937	-	62	2	7504	43.04
XLOC_009426	NA	NA	-0.274247	0.60015	1	0	0	-0.67555	0.202071	1	0	0	-0.401303	0.447271	1	0	0	21	6535167	6537293	+	9	1	1003	67.5
XLOC_003714	PIEZO1	piezo-type mechanosensitive ion channel component 1 [Source:HGNC Symbol;Acc:28993]	0.302772	0.402991	1	0	0	-0.472572	0.202185	1	0	0	-0.775344	0.0344787	0.748935	0	0	11	17910912	17930659	-	50	2	8237	62.05
XLOC_003906	IP6K2	inositol hexakisphosphate kinase 2 [Source:RefSeq peptide;Acc:NP_001025767]	-0.664736	0.039129	0.96496	0	0	0.40935	0.202228	1	0	0	1.07409	0.000923763	0.153198	1	0	12	8952804	8971800	+	7	3	3686	44.28
XLOC_012209	PELI1	protein pellino homolog 1 [Source:RefSeq peptide;Acc:NP_001012890]	0.362312	0.0813672	1	0	0	0.265204	0.202785	1	0	0	-0.0971075	0.638046	1	0	0	3	9521217	9563539	-	8	2	3657	44.63
XLOC_006467	NA	NA	0.310317	0.52926	1	0	0	0.621632	0.202793	1	0	0	0.311315	0.515234	1	0	0	18	5019775	5021380	.	1	1	1606	52.37
XLOC_004080	ENSGALG00000025959		0.343545	0.629744	1	0	0	0.88616	0.202889	1	0	0	0.542615	0.423633	1	0	0	12	4926027	4929674	-	4	2	1104	47.01
XLOC_010249	HINFP	histone H4 transcription factor [Source:HGNC Symbol;Acc:17850]	0.0830146	0.797979	1	0	0	-0.421779	0.203083	1	0	0	-0.504793	0.124176	1	0	0	24	4281186	4285598	-	10	2	2191	58.97
XLOC_006882	NA	NA	0.236057	0.602856	1	0	0	0.576418	0.203388	1	0	0	0.340362	0.447362	1	0	0	19	7640813	7641206	.	1	1	394	61.93
XLOC_017044	NA	NA	-0.296909	0.415931	1	0	0	-0.471308	0.203534	1	0	0	-0.174398	0.640164	1	0	0	7	24975888	24978113	.	1	1	2226	42.41
XLOC_015622	NA	NA	-1.86325	0.0235376	0.842468	0	0	-1.0036	0.203535	1	0	0	0.85965	0.303402	1	0	0	5	15271051	15272024	.	1	1	974	56.98
XLOC_013193	DCX	doublecortin [Source:RefSeq peptide;Acc:NP_989666]	-0.320145	0.660792	1	0	0	0.893802	0.203666	1	0	0	1.21395	0.0894245	0.960073	0	0	4	13192064	13263685	+	7	2	2228	43.45
XLOC_019535	NA	NA	-0.0835982	0.766379	1	0	0	-0.363504	0.20383	1	0	0	-0.279906	0.325088	1	0	0	AADN03021214.1	259	1409	+	2	1	726	61.02
XLOC_013479	NA	NA	-0.038548	0.847248	1	0	0	-0.255314	0.203901	1	0	0	-0.216766	0.27991	1	0	0	4	54138878	54140676	+	2	1	1364	45.75
XLOC_011344	LRG1	leucine-rich alpha-2-glycoprotein 1 [Source:HGNC Symbol;Acc:29480]	-0.308785	0.605587	1	0	0	-0.769735	0.204019	1	0	0	-0.460951	0.447481	1	0	0	28	2493756	2494724	-	1	1	969	66.87
XLOC_002771	NA	NA	0.0434484	0.920623	1	0	0	-0.565009	0.204021	1	0	0	-0.608457	0.169105	1	0	0	1	178900262	178903272	.	1	1	3011	45.53
XLOC_007665	ENSGALG00000026155		-0.433122	0.547888	1	0	0	-0.925544	0.204069	1	0	0	-0.492422	0.493849	1	0	0	2	555394	559048	-	2	1	2621	64.86
XLOC_013922	CDKL2	Uncharacterized protein [Source:UniProtKB/TrEMBL;Acc:E1C431]	0.288615	0.651792	1	0	0	0.789628	0.204238	1	0	0	0.501012	0.413612	1	0	0	4	33473906	33509289	-	13	1	4023	41.69
XLOC_014178	CPEB2	Uncharacterized protein [Source:UniProtKB/TrEMBL;Acc:F1NG78]	-0.212489	0.52428	1	0	0	-0.424406	0.204242	1	0	0	-0.211917	0.525785	1	0	0	4	76407507	76456145	-	10	5	8780	37.56
XLOC_016020	PTPRE	Uncharacterized protein [Source:UniProtKB/TrEMBL;Acc:F1P521]	0.682495	0.0582261	1	0	0	0.461629	0.204244	1	0	0	-0.220865	0.53019	1	0	0	6	32859478	32884309	+	18	1	2440	43.32
XLOC_009727	FGFR1	fibroblast growth factor receptor 1 precursor [Source:RefSeq peptide;Acc:NP_990841]	-0.262772	0.622545	1	0	0	-0.690817	0.204297	1	0	0	-0.428044	0.430029	1	0	0	22	2331115	2345392	-	17	1	2924	60.16
XLOC_009749	LRRTM4	Uncharacterized protein [Source:UniProtKB/TrEMBL;Acc:F1NP47]	-0.0053353	0.992197	1	0	0	-0.727355	0.204312	1	0	0	-0.722019	0.205411	1	0	0	22	3455032	3456588	-	1	1	1557	48.81
XLOC_003709	CA5B	Uncharacterized protein [Source:UniProtKB/TrEMBL;Acc:F1N986]	-0.241349	0.509609	1	0	0	0.465042	0.204365	1	0	0	0.706391	0.0545558	0.847082	0	0	11	17463240	17479441	-	7	2	5104	44.02
XLOC_005977	DBC1	Deleted in bladder cancer protein 1 homolog [Source:UniProtKB/Swiss-Prot;Acc:Q7ZZR3]	-0.663933	0.115104	1	0	0	-0.534176	0.204372	1	0	0	0.129757	0.758843	1	0	0	17	3985882	4064290	-	8	1	2583	54.05
XLOC_003640	TMEM188	transmembrane protein 188 [Source:RefSeq peptide;Acc:NP_001185786]	-0.167522	0.421339	1	0	0	-0.265462	0.204447	1	0	0	-0.0979401	0.639162	1	0	0	11	6135540	6141463	-	6	4	2362	43.61
XLOC_019445	NA	NA	0.264651	0.341383	1	0	0	0.354251	0.20462	1	0	0	0.0896002	0.743951	1	0	0	AADN03020044.1	630	1387	-	2	1	445	60.67
XLOC_017405	C1orf112	chromosome 1 open reading frame 112 [Source:HGNC Symbol;Acc:25565]	-0.369274	0.402256	1	0	0	-0.566466	0.20466	1	0	0	-0.197192	0.661897	1	0	0	8	5055949	5071672	-	26	1	2705	48.58
XLOC_008047	EDN1	endothelin 1 [Source:HGNC Symbol;Acc:3176]	-0.260161	0.486914	1	0	0	-0.481984	0.204691	1	0	0	-0.221822	0.56164	1	0	0	2	62756871	62762088	-	5	1	2245	43.79
XLOC_014377	NA	NA	-0.860052	0.267541	1	0	0	-0.985522	0.204719	1	0	0	-0.12547	0.877057	1	0	0	4	29385795	29386269	.	1	1	475	40
XLOC_003140	KLF13	Kruppel-like factor 13 [Source:HGNC Symbol;Acc:13672]	0.252706	0.433562	1	0	0	0.409574	0.204767	1	0	0	0.156869	0.625612	1	0	0	10	5066993	5098236	-	2	2	7309	41.93
XLOC_000279	UTP20	Uncharacterized protein [Source:UniProtKB/TrEMBL;Acc:E1BVC5]	-0.00766077	0.973032	1	0	0	0.286733	0.205	1	0	0	0.294393	0.191998	1	0	0	1	47504997	47565978	+	62	1	9803	46.37
XLOC_006460	NA	NA	-0.376316	0.350024	1	0	0	0.4927	0.20536	1	0	0	0.869016	0.0276572	0.713535	0	0	18	4194994	4197233	.	1	1	2240	47.14
XLOC_014440	NA	NA	0.61397	0.281349	1	0	0	0.720986	0.205372	1	0	0	0.107016	0.844694	1	0	0	4	45798842	45799785	.	1	1	944	52.33
XLOC_017535	ENSGALG00000028778		1.12959	0.0818324	1	0	0	0.828416	0.205392	1	0	0	-0.301173	0.626556	1	0	0	8	19232383	19233504	-	1	2	1122	63.64
XLOC_015841	ZNF503	zinc finger protein 503 [Source:HGNC Symbol;Acc:23589]	-0.196625	0.706256	1	0	0	-0.670699	0.2055	1	0	0	-0.474075	0.371648	1	0	0	6	14134965	14137931	+	3	1	1754	70.87
XLOC_001951	NOX2	cytochrome b-245, beta polypeptide [Source:RefSeq peptide;Acc:NP_001093756]	0.253935	0.322979	1	0	0	0.325391	0.205544	1	0	0	0.0714564	0.780173	1	0	0	1	112490065	112511759	-	13	2	3337	43.78
XLOC_001442	WDR51B	WD repeat-containing protein 51B [Source:RefSeq peptide;Acc:NP_001006232]	0.239511	0.402456	1	0	0	0.361537	0.205567	1	0	0	0.122026	0.66475	1	0	0	1	43207669	43254712	-	13	2	6802	41.46
XLOC_002699	NA	NA	0.582915	0.0381317	0.962356	0	0	0.357952	0.205584	1	0	0	-0.224963	0.417163	1	0	0	1	129672605	129676712	.	1	1	4108	50.07
XLOC_017081	DENND1B	DENN/MADD domain containing 1B [Source:HGNC Symbol;Acc:28404]	0.0871463	0.665983	1	0	0	0.255484	0.205604	1	0	0	0.168338	0.403199	1	0	0	8	2324374	2466280	+	23	3	9288	38.84
XLOC_010076	NA	NA	-1.09126	0.14401	1	0	0	-0.923954	0.205639	1	0	0	0.167305	0.825961	1	0	0	23	3193374	3194072	.	1	1	699	46.21
XLOC_017593	GLIS1	GLIS family zinc finger 1 [Source:HGNC Symbol;Acc:29525]	-1.26609	0.114313	1	0	0	-1.00363	0.205701	1	0	0	0.262456	0.746427	1	0	0	8	23804710	23900621	-	14	4	2546	46.74
XLOC_019360	NA	NA	-0.688614	0.293659	1	0	0	-0.832337	0.205864	1	0	0	-0.143723	0.831422	1	0	0	AADN03019155.1	440	936	.	1	1	497	51.51
XLOC_015305	ENSGALG00000025807 /// ENSGALG00000028762 /// ZFYVE26	/// /// Uncharacterized protein [Source:UniProtKB/TrEMBL;Acc:E1BT49]	0.363654	0.257559	1	0	0	0.406742	0.205927	1	0	0	0.0430877	0.892719	1	0	0	5	28170878	28199437	-	26	8	9022	42.91
XLOC_009476	MMP23B	Uncharacterized protein [Source:UniProtKB/TrEMBL;Acc:E1BX58]	0.656632	0.264727	1	0	0	0.741165	0.206027	1	0	0	0.0845326	0.881079	1	0	0	21	2032009	2039306	-	8	1	1587	44.42
XLOC_008434	NA	NA	0.132198	0.792805	1	0	0	0.629639	0.206092	1	0	0	0.497441	0.314451	1	0	0	2	141636409	141638908	-	4	2	1429	43.32
XLOC_008120	GRB10	growth factor receptor-bound protein 10 [Source:RefSeq peptide;Acc:NP_001034371]	0.165942	0.462042	1	0	0	-0.286635	0.206184	1	0	0	-0.452577	0.0454322	0.812315	0	0	2	80798740	80940914	-	18	3	5263	40.81
XLOC_014681	RNH1	ribonuclease inhibitor [Source:RefSeq peptide;Acc:NP_001006473]	-0.0726913	0.782137	1	0	0	-0.332922	0.206245	1	0	0	-0.26023	0.32285	1	0	0	5	15480020	15488319	+	10	2	2265	51.48
XLOC_004123	KBTBD12	kelch repeat and BTB (POZ) domain containing 12 [Source:HGNC Symbol;Acc:25731]	-0.0120763	0.979208	1	0	0	-0.597652	0.206415	1	0	0	-0.585576	0.214057	1	0	0	12	9552454	9577601	-	5	1	2263	45.74
XLOC_015615	NA	NA	-1.00328	0.278054	1	0	0	-1.15635	0.20651	1	0	0	-0.153069	0.874271	1	0	0	5	15265086	15265561	.	1	1	476	50.63
XLOC_016799	RBM45	RNA-binding protein 45 [Source:RefSeq peptide;Acc:NP_001026423]	0.0860214	0.68759	1	0	0	-0.272805	0.206568	1	0	0	-0.358827	0.0948874	0.968555	0	0	7	15031064	15042848	-	10	3	2770	43.47
XLOC_004907	NA	NA	-0.863238	0.22848	1	0	0	0.841863	0.206598	1	0	0	1.7051	0.0136417	0.552125	0	0	14	13111892	13114955	+	5	1	472	54.87
XLOC_006946	ENSGALG00000027175	Fowlicidin-1 [Source:UniProtKB/TrEMBL;Acc:C6KEN5]	2.01013	0.0459099	0.980108	0	0	-1.45171	0.206997	1	0	0	-3.46184	0.00164329	0.214876	0	0	2	3980275	3981448	+	4	2	454	66.96
XLOC_012250	APMAP	Adipocyte plasma membrane-associated protein [Source:UniProtKB/Swiss-Prot;Acc:Q5ZIF1]	0.122448	0.673382	1	0	0	0.366773	0.207197	1	0	0	0.244325	0.400295	1	0	0	3	15170041	15185248	-	9	2	4088	45.01
XLOC_002995	ENSGALG00000007022		-0.153486	0.763022	1	0	0	0.620919	0.207447	1	0	0	0.774405	0.118718	0.993357	0	0	10	16160546	16172113	+	6	2	1544	38.54
XLOC_018823	NA	NA	-0.109433	0.653165	1	0	0	-0.309954	0.207568	1	0	0	-0.200521	0.413777	1	0	0	AADN03013584.1	3388	3794	.	1	1	407	63.64
XLOC_012017	RNF144A	Uncharacterized protein [Source:UniProtKB/TrEMBL;Acc:E1BYS1]	0.12531	0.694281	1	0	0	0.401215	0.207588	1	0	0	0.275905	0.383644	1	0	0	3	94613864	94661730	+	9	2	5475	37.94
XLOC_015391	SPTLC2	serine palmitoyltransferase 2 [Source:RefSeq peptide;Acc:NP_001006483]	-0.299046	0.1163	1	0	0	-0.239988	0.207599	1	0	0	0.0590579	0.756826	1	0	0	5	38536219	38599635	-	15	4	7698	44.23
XLOC_015491	RHOJ	Uncharacterized protein [Source:UniProtKB/TrEMBL;Acc:F1NK52]	-0.194236	0.451955	1	0	0	-0.326749	0.207632	1	0	0	-0.132513	0.608815	1	0	0	5	53315109	53366715	-	5	2	8347	42.9
XLOC_007335	ANKH	progressive ankylosis protein [Source:RefSeq peptide;Acc:NP_001012580]	0.495026	0.123605	1	0	0	0.40478	0.207729	1	0	0	-0.0902458	0.778235	1	0	0	2	76201669	76246488	+	11	2	10154	42.06
XLOC_006502	LIMK1	LIM domain kinase 1 [Source:UniProtKB/Swiss-Prot;Acc:Q8QFP8]	-0.414947	0.216995	1	0	0	-0.425795	0.207753	1	0	0	-0.0108489	0.97445	1	0	0	19	805473	814681	+	16	1	2789	64.07
XLOC_004338	GRK6	G protein-coupled receptor kinase 6 [Source:HGNC Symbol;Acc:4545]	-0.0802424	0.778488	1	0	0	-0.363377	0.207842	1	0	0	-0.283134	0.324685	1	0	0	13	9456999	9471394	+	16	5	4250	55.93
XLOC_004562	HRH2	histamine receptor H2 [Source:HGNC Symbol;Acc:5183]	-0.0172197	0.981915	1	0	0	-0.987273	0.207904	1	0	0	-0.970053	0.211592	1	0	0	13	9786967	9794255	-	3	1	1840	59.62
XLOC_004431	RAD50	RAD50 homolog (S. cerevisiae) [Source:HGNC Symbol;Acc:9816]	0.0806436	0.729753	1	0	0	0.293726	0.207936	1	0	0	0.213082	0.360087	1	0	0	13	16246205	16265287	+	24	6	8874	41
XLOC_002570	NA	NA	1.63549	0.105534	1	0	0	-1.34339	0.208068	1	0	0	-2.97888	0.00569521	0.368805	0	0	1	79654004	79655198	.	1	1	1195	53.31
XLOC_015249	MDK	midkine precursor [Source:RefSeq peptide;Acc:NP_001106760]	-0.314321	0.5698	1	0	0	-0.711205	0.208152	1	0	0	-0.396884	0.480168	1	0	0	5	22947434	22948426	-	4	1	741	60.86
XLOC_021698	AAED1	AhpC/TSA antioxidant enzyme domain containing 1 [Source:HGNC Symbol;Acc:16881]	-0.564588	0.0567609	1	0	0	-0.371475	0.208243	1	0	0	0.193113	0.515899	1	0	0	Z	42122239	42126216	-	3	5	3228	42.41
XLOC_013498	PDLIM5	PDZ and LIM domain protein 5 [Source:RefSeq peptide;Acc:NP_001026320]	-0.0160963	0.940327	1	0	0	0.270046	0.208324	1	0	0	0.286142	0.181529	1	0	0	4	57807176	57923545	+	13	2	5346	42.05
XLOC_013146	TSPAN6	Uncharacterized protein [Source:UniProtKB/TrEMBL;Acc:E1C857]	-0.0183696	0.934444	1	0	0	-0.283367	0.208387	1	0	0	-0.264997	0.238091	1	0	0	4	5155346	5162094	+	9	1	1686	53.86
XLOC_016257	CYP17A1	steroid 17-alpha-hydroxylase/17,20 lyase precursor [Source:RefSeq peptide;Acc:NP_001001901]	-2.75872	0.0110133	0.693934	0	0	-1.30758	0.208459	1	0	0	1.45113	0.168985	1	0	0	6	22924906	22927383	-	8	1	1644	63.14
XLOC_002456	NA	NA	-0.525378	0.450825	1	0	0	-0.881664	0.20857	1	0	0	-0.356286	0.62028	1	0	0	1	40126663	40127417	.	1	1	755	32.85
XLOC_000977	STK24	serine/threonine-protein kinase 24 [Source:RefSeq peptide;Acc:NP_001025988]	-0.820299	0.0154396	0.741921	0	0	-0.42352	0.208707	1	0	0	0.39678	0.239465	1	0	0	1	144093296	144149392	+	14	6	4855	41.61
XLOC_020317	ENSGALG00000027754		1.01216	0.103742	1	0	0	0.789827	0.208772	1	0	0	-0.222338	0.712924	1	0	0	JH375576.1	3470	4650	-	2	1	964	62.86
XLOC_006470	NA	NA	-0.4478	0.489547	1	0	0	-0.829726	0.20883	1	0	0	-0.381926	0.569334	1	0	0	18	6416785	6417693	.	1	1	909	42.79
XLOC_019284	ENSGALG00000026872		-0.46576	0.278544	1	0	0	0.530807	0.209141	1	0	0	0.996567	0.0191111	0.623865	0	0	AADN03018455.1	78	3210	-	2	1	2105	67.93
XLOC_019783	NA	NA	-0.0638421	0.808014	1	0	0	-0.333047	0.209207	1	0	0	-0.269205	0.308677	1	0	0	AADN03024096.1	1	1055	-	2	1	359	61.56
XLOC_011653	ENSGALG00000010303	Uncharacterized protein [Source:UniProtKB/TrEMBL;Acc:E1C7F4]	0.0719492	0.802937	1	0	0	0.362399	0.209264	1	0	0	0.29045	0.313994	1	0	0	3	30203971	30214506	+	10	1	1574	50.51
XLOC_018495	NA	NA	0.489385	0.398858	1	0	0	-0.785366	0.209628	1	0	0	-1.27475	0.0362231	0.764903	0	0	AADN03010820.1	30186	30878	.	1	1	693	51.37
XLOC_014993	TALPID3 /// NA	TALPID3 protein [Source:UniProtKB/Swiss-Prot;Acc:Q1G7G9] /// NA	-0.248123	0.227996	1	0	0	-0.259071	0.20969	1	0	0	-0.010948	0.957721	1	0	0	5	55096528	55104237	+	5	3	2515	48.75
XLOC_000298	H3-I	Histone H3.2 [Source:UniProtKB/Swiss-Prot;Acc:P84229]	-0.0971323	0.874842	1	0	0	0.762115	0.209732	1	0	0	0.859247	0.150982	1	0	0	1	48029448	48029858	+	1	1	411	70.32
XLOC_013275	RAB33B	Ras-related protein Rab-33B [Source:UniProtKB/Swiss-Prot;Acc:Q5ZHV1]	0.131267	0.554851	1	0	0	-0.280098	0.209774	1	0	0	-0.411365	0.0650804	0.895971	0	0	4	28777869	28784884	+	2	1	3505	43.4
XLOC_011681	TFB2M	Uncharacterized protein [Source:UniProtKB/TrEMBL;Acc:F1NSS3]	-0.039473	0.890322	1	0	0	0.357831	0.210144	1	0	0	0.397304	0.163356	1	0	0	3	33272350	33280720	+	8	2	2253	44.39
XLOC_014410	NA	NA	-0.573441	0.110593	1	0	0	-0.44985	0.210158	1	0	0	0.123591	0.732909	1	0	0	4	38442225	38445627	.	1	1	3403	49.22
XLOC_012700	NA	NA	-0.691853	0.0134926	0.714882	0	0	-0.349427	0.210164	1	0	0	0.342426	0.220258	1	0	0	3	100988957	101014649	-	5	7	10556	45.16
XLOC_017824	ACPL2	Uncharacterized protein [Source:UniProtKB/TrEMBL;Acc:E1C1Y8]	-0.143392	0.670351	1	0	0	-0.422958	0.210202	1	0	0	-0.279566	0.407177	1	0	0	9	6321089	6377838	+	8	3	6857	39.65
XLOC_017886	LRCH3 /// NA	leucine-rich repeats and calponin homology (CH) domain containing 3 [Source:HGNC Symbol;Acc:28637] /// NA	-0.0954079	0.63569	1	0	0	0.251402	0.210441	1	0	0	0.34681	0.0834699	0.950448	0	0	9	14526003	14578431	+	23	7	7507	48.49
XLOC_007452	C18ORF8	Uncharacterized protein [Source:UniProtKB/TrEMBL;Acc:F1NSW5]	-0.0331815	0.882144	1	0	0	0.279909	0.210501	1	0	0	0.31309	0.16086	1	0	0	2	102694753	102710074	+	20	2	2713	44.86
XLOC_003170	MYEF2	myelin expression factor 2 [Source:RefSeq peptide;Acc:NP_001012786]	0.0971895	0.695314	1	0	0	0.309352	0.21057	1	0	0	0.212162	0.387653	1	0	0	10	9550874	9570906	-	17	5	5663	39.47
XLOC_004199	SHQ1	Uncharacterized protein [Source:UniProtKB/TrEMBL;Acc:F1NP34]	-0.00114725	0.997664	1	0	0	-0.497474	0.210596	1	0	0	-0.496327	0.210097	1	0	0	12	16445398	16484380	-	12	2	2845	40.63
XLOC_009413	MTHFR	methylenetetrahydrofolate reductase (NAD(P)H) [Source:HGNC Symbol;Acc:7436]	-0.345844	0.291836	1	0	0	-0.411062	0.210634	1	0	0	-0.0652174	0.842418	1	0	0	21	5604518	5615523	+	10	4	7546	49.14
XLOC_000409	HIPK2	Uncharacterized protein [Source:UniProtKB/TrEMBL;Acc:F1P4G3]	0.148474	0.575542	1	0	0	0.332155	0.210737	1	0	0	0.183681	0.488456	1	0	0	1	56174800	56305809	+	16	4	13485	47.47
XLOC_009314	ACOT7	acyl-CoA thioesterase 7 [Source:HGNC Symbol;Acc:24157]	0.865119	0.0551507	1	0	0	0.57108	0.210811	1	0	0	-0.294039	0.505341	1	0	0	21	620028	626571	+	8	1	1821	62.27
XLOC_007617	FER1L6	fer-1-like 6 (C. elegans) [Source:HGNC Symbol;Acc:28065]	0.165051	0.816188	1	0	0	-0.936953	0.210885	1	0	0	-1.102	0.138609	1	0	0	2	137800984	137872216	+	41	1	7526	44.82
XLOC_016714	HELIOS	zinc finger protein Helios [Source:RefSeq peptide;Acc:NP_989938]	-0.115051	0.84777	1	0	0	0.713645	0.210965	1	0	0	0.828696	0.14869	1	0	0	7	3604088	3705938	-	9	2	1763	52.35
XLOC_018401	NA	NA	0.164171	0.643309	1	0	0	0.443459	0.211151	1	0	0	0.279287	0.424045	1	0	0	AADN03010059.1	428	2093	-	7	1	936	66.67
XLOC_006667	FBXO39	Uncharacterized protein [Source:UniProtKB/TrEMBL;Acc:E1BYB8]	0.988242	0.0660559	1	0	0	0.680279	0.211223	1	0	0	-0.307963	0.546429	1	0	0	19	9893570	9897409	+	4	1	1738	42.87
XLOC_009399	CDA	cytidine deaminase [Source:RefSeq peptide;Acc:NP_001139516]	-0.296917	0.169882	1	0	0	-0.270549	0.211258	1	0	0	0.0263685	0.903129	1	0	0	21	4891195	4897268	+	5	2	1847	54.52
XLOC_001578	HSP90B1	endoplasmin precursor [Source:RefSeq peptide;Acc:NP_989620]	-0.00376626	0.989168	1	0	0	-0.347047	0.211543	1	0	0	-0.343281	0.216513	1	0	0	1	54867631	54879289	-	18	2	4544	42.08
XLOC_012791	GPR116	G protein-coupled receptor 116 [Source:HGNC Symbol;Acc:19030]	0.04137	0.893981	1	0	0	-0.392566	0.211666	1	0	0	-0.433936	0.164991	1	0	0	3	109500727	109534703	-	22	1	7484	48.14
XLOC_011352	ENSGALG00000001969		-0.104959	0.875456	1	0	0	-0.846795	0.211876	1	0	0	-0.741836	0.269299	1	0	0	28	2747020	2749699	-	7	1	2112	68.18
XLOC_011293	RPS28	Uncharacterized protein [Source:UniProtKB/TrEMBL;Acc:F1NTT2]	-0.154686	0.54608	1	0	0	-0.32021	0.211951	1	0	0	-0.165524	0.518465	1	0	0	28	887562	888920	-	3	1	1187	52.49
XLOC_015736	NA	NA	0.140275	0.833304	1	0	0	0.813714	0.21207	1	0	0	0.673439	0.296097	1	0	0	5	58126403	58127505	.	1	1	1103	50.59
XLOC_015167	LSP1	lymphocyte-specific protein 1 [Source:RefSeq peptide;Acc:NP_989673]	0.307706	0.180184	1	0	0	-0.290186	0.212236	1	0	0	-0.597893	0.00970668	0.475802	0	0	5	13433272	13472383	-	12	5	2145	51.75
XLOC_007256	DCDC2	doublecortin domain containing 2 [Source:HGNC Symbol;Acc:18141]	0.341767	0.41289	1	0	0	-0.53167	0.212238	1	0	0	-0.873437	0.0396417	0.781863	0	0	2	57954207	58013848	+	10	2	5480	38.01
XLOC_010771	TSPAN2	Uncharacterized protein [Source:UniProtKB/TrEMBL;Acc:E1C2R3]	-0.287196	0.585445	1	0	0	-0.671538	0.212253	1	0	0	-0.384341	0.476612	1	0	0	26	3930372	3946996	-	8	1	1039	45.43
XLOC_001379	ZCRB1	Uncharacterized protein [Source:UniProtKB/TrEMBL;Acc:E1BTK3]	-0.228576	0.290774	1	0	0	-0.270901	0.212356	1	0	0	-0.0423248	0.845387	1	0	0	1	29512114	29523970	-	8	2	1340	42.76
XLOC_014040	SULT1B1	Sulfotransferase family cytosolic 1B member 1 [Source:UniProtKB/Swiss-Prot;Acc:Q8JG30]	-0.509834	0.0182103	0.797226	0	0	-0.268676	0.21236	1	0	0	0.241158	0.263925	1	0	0	4	51208551	51213288	-	15	3	2541	57.46
XLOC_011732	NA	NA	-0.587165	0.277542	1	0	0	0.663912	0.212505	1	0	0	1.25108	0.0209958	0.639526	0	0	3	40084139	40089353	+	2	2	4904	43.68
XLOC_021305	FKTN /// NA	fukutin [Source:HGNC Symbol;Acc:3622] /// NA	-0.0549312	0.817915	1	0	0	-0.299664	0.212533	1	0	0	-0.244733	0.306924	1	0	0	Z	54866069	54885346	+	12	4	4102	43.61
XLOC_015262	ENSGALG00000008598	Uncharacterized protein [Source:UniProtKB/TrEMBL;Acc:F1NY84]	-0.253526	0.648442	1	0	0	0.694551	0.212586	1	0	0	0.948078	0.090092	0.961665	0	0	5	23913050	23920027	-	5	2	1217	46.43
XLOC_016125	C10ORF11	Uncharacterized protein [Source:UniProtKB/TrEMBL;Acc:F1NYR1]	0.00655338	0.986371	1	0	0	-0.489215	0.212699	1	0	0	-0.495769	0.20603	1	0	0	6	13474304	13762719	-	6	1	3221	38.5
XLOC_016275	PDCD4	programmed cell death protein 4 [Source:RefSeq peptide;Acc:NP_989635]	-0.355019	0.299386	1	0	0	-0.428187	0.213024	1	0	0	-0.0731677	0.831732	1	0	0	6	25693684	25696918	-	3	1	1020	50.69
XLOC_020811	NA	NA	1.04495	0.30086	1	0	0	1.25357	0.213027	1	0	0	0.208621	0.817896	1	0	0	JH376367.1	3078	3641	.	1	1	564	52.66
XLOC_001176	NARS2 /// NA	asparaginyl-tRNA synthetase 2, mitochondrial (putative) [Source:HGNC Symbol;Acc:26274] /// NA	-0.408296	0.485066	1	0	0	0.729957	0.213232	1	0	0	1.13825	0.054063	0.846457	0	0	1	191808032	191963390	+	26	7	12863	49
XLOC_016418	NA	NA	0.627761	0.230358	1	0	0	0.652515	0.213333	1	0	0	0.0247546	0.961134	1	0	0	6	31670649	31672237	.	1	1	1589	55.44
XLOC_003844	MAPKAPK3	Uncharacterized protein [Source:UniProtKB/TrEMBL;Acc:E1BT35]	-0.0617108	0.790377	1	0	0	0.288519	0.21338	1	0	0	0.35023	0.130644	1	0	0	12	1835205	1882443	+	15	5	4916	50.1
XLOC_000664	NIT2	Uncharacterized protein [Source:UniProtKB/TrEMBL;Acc:F1NSY5]	-0.222083	0.426128	1	0	0	0.346384	0.213504	1	0	0	0.568467	0.0415154	0.788503	0	0	1	84255583	84267847	+	11	4	6015	41.6
XLOC_000386	PRDM4	PR domain containing 4 [Source:HGNC Symbol;Acc:9348]	0.248921	0.599843	1	0	0	0.585767	0.213689	1	0	0	0.336846	0.466693	1	0	0	1	53288887	53306248	+	11	1	3067	50.37
XLOC_011587	SLC30A10	solute carrier family 30, member 10 [Source:HGNC Symbol;Acc:25355]	-0.0336571	0.876618	1	0	0	0.269343	0.213993	1	0	0	0.303	0.161939	1	0	0	3	18207442	18229528	+	5	3	6278	42.24
XLOC_006926	AQP1	aquaporin 1 (Colton blood group) [Source:RefSeq peptide;Acc:NP_001034542]	0.195372	0.550486	1	0	0	-0.408574	0.214277	1	0	0	-0.603946	0.0662693	0.895971	0	0	2	1094671	1113720	+	4	2	2700	41.19
XLOC_007300	PRPF4B /// NA	Uncharacterized protein [Source:UniProtKB/TrEMBL;Acc:F1NTK4] /// NA	-0.581525	0.196974	1	0	0	-0.556315	0.214342	1	0	0	0.0252098	0.955707	1	0	0	2	66013763	66032952	+	2	6	19000	38.49
XLOC_010323	OTUD7B	OTU domain containing 7B [Source:HGNC Symbol;Acc:16683]	0.00223859	0.993053	1	0	0	0.318734	0.214417	1	0	0	0.316495	0.214619	1	0	0	25	273226	297169	+	12	2	4649	58.42
XLOC_020502	NA	NA	0.227727	0.684002	1	0	0	0.68723	0.214446	1	0	0	0.459503	0.394784	1	0	0	JH375768.1	881	3158	-	2	1	301	61.79
XLOC_005031	CACNA1H	Voltage-dependent T-type calcium channel subunit alpha-1H [Source:UniProtKB/TrEMBL;Acc:K4HTW9]	-0.537335	0.233877	1	0	0	-0.56136	0.214528	1	0	0	-0.0240251	0.95766	1	0	0	14	5229754	5338554	-	39	2	6904	55.58
XLOC_020090	ENSGALG00000025829		0.850672	0.024151	0.851181	0	0	0.476451	0.214558	1	0	0	-0.37422	0.312569	1	0	0	JH375171.1	48516	67074	-	24	1	3091	63.86
XLOC_005559	DERL3	Der1-like domain family, member 3 [Source:RefSeq peptide;Acc:NP_001025837]	-0.118982	0.607319	1	0	0	-0.287856	0.214626	1	0	0	-0.168874	0.466194	1	0	0	15	8009915	8014873	-	6	5	2152	52.28
XLOC_002624	NA	NA	-1.91814	0.0126151	0.705816	0	0	-0.917405	0.214759	1	0	0	1.00073	0.193826	1	0	0	1	104123647	104125068	.	1	1	1422	47.12
XLOC_002366	SLCO2B1	solute carrier organic anion transporter family, member 2B1 [Source:HGNC Symbol;Acc:10962]	0.326716	0.204438	1	0	0	0.319444	0.214905	1	0	0	-0.00727183	0.977392	1	0	0	1	195193901	195237670	-	15	1	4206	53.21
XLOC_006175	SUZ12	Uncharacterized protein [Source:UniProtKB/TrEMBL;Acc:F1NLE8]	0.230546	0.406879	1	0	0	0.344916	0.215066	1	0	0	0.11437	0.676364	1	0	0	18	6561637	6578817	+	16	2	2586	45.59
XLOC_015115	CYB5R2 /// OVCH2	NADH-cytochrome b5 reductase 2 [Source:UniProtKB/TrEMBL;Acc:F1P1W2] /// Uncharacterized protein [Source:UniProtKB/TrEMBL;Acc:F1NZZ9]	-0.486832	0.0919542	1	0	0	-0.357727	0.215097	1	0	0	0.129105	0.654302	1	0	0	5	6832262	6880050	-	35	12	13379	41.55
XLOC_020270	SYDE1	synapse defective 1, Rho GTPase, homolog 1 (C. elegans) [Source:HGNC Symbol;Acc:25824]	0.313253	0.26643	1	0	0	0.351578	0.215378	1	0	0	0.038325	0.890065	1	0	0	JH375541.1	21	4862	+	7	1	2870	67.84
XLOC_001149	MRE11A	double-strand break repair protein MRE11 [Source:RefSeq peptide;Acc:NP_990109]	-0.152199	0.522514	1	0	0	-0.296617	0.215482	1	0	0	-0.144417	0.545482	1	0	0	1	184881193	184902136	+	19	2	5107	43.98
XLOC_008568	NA	NA	0.753281	0.34188	1	0	0	0.963365	0.215663	1	0	0	0.210084	0.778597	1	0	0	2	46579934	46580355	.	1	1	422	39.81
XLOC_017417	ENSGALG00000021002	Uncharacterized protein [Source:UniProtKB/TrEMBL;Acc:F1NN94]	-0.161812	0.78393	1	0	0	-0.747365	0.215907	1	0	0	-0.585553	0.33312	1	0	0	8	5665790	5668820	-	4	1	483	51.76
XLOC_006360	WIPI1	Uncharacterized protein [Source:UniProtKB/TrEMBL;Acc:F1P1I7]	-0.0555947	0.783917	1	0	0	-0.252149	0.215982	1	0	0	-0.196555	0.333914	1	0	0	18	8106503	8126800	-	15	4	4395	50.85
XLOC_012382	CEBPZ	CCAAT/enhancer-binding protein zeta [Source:RefSeq peptide;Acc:NP_001026231]	-0.228861	0.249099	1	0	0	-0.24608	0.216088	1	0	0	-0.0172187	0.931042	1	0	0	3	32857348	32873381	-	15	4	5332	44.54
XLOC_007437	LPIN2	phosphatidate phosphatase LPIN2 [Source:RefSeq peptide;Acc:NP_001006386]	0.00836406	0.981545	1	0	0	0.447887	0.216235	1	0	0	0.439522	0.224819	1	0	0	2	100653933	100693757	+	22	4	7461	40.05
XLOC_007229	SEC61G	Uncharacterized protein [Source:UniProtKB/TrEMBL;Acc:E1BUS9]	-0.0599898	0.796581	1	0	0	-0.288438	0.216256	1	0	0	-0.228448	0.326993	1	0	0	2	52714056	52717963	+	4	3	648	49.54
XLOC_017568	PDZK1IP1	Uncharacterized protein [Source:UniProtKB/TrEMBL;Acc:E1C111]	-1.23783	0.0305519	0.913277	0	0	-0.690924	0.216384	1	0	0	0.546906	0.346261	1	0	0	8	20794711	20799010	-	4	1	1205	58.09
XLOC_021283	ST8SIA4	CMP-N-acetylneuraminate-poly-alpha-2,8-sialyltransferase [Source:RefSeq peptide;Acc:NP_989614]	-0.0594278	0.835264	1	0	0	-0.356116	0.216523	1	0	0	-0.296688	0.301677	1	0	0	Z	50468934	50526465	+	5	1	5136	42.83
XLOC_006800	NA	NA	-0.129586	0.616347	1	0	0	-0.320199	0.216588	1	0	0	-0.190614	0.461575	1	0	0	19	6716439	6772438	-	3	1	3377	36.25
XLOC_012991	NA	NA	-0.204664	0.814371	1	0	0	1.03778	0.216905	1	0	0	1.24245	0.144515	1	0	0	3	97195732	97196410	.	1	1	679	41.68
XLOC_013232	MND1	Uncharacterized protein [Source:UniProtKB/TrEMBL;Acc:E1BW60]	-0.0477797	0.923169	1	0	0	-0.630184	0.217156	1	0	0	-0.582404	0.253345	1	0	0	4	19356587	19395129	+	8	2	906	41.72
XLOC_000283	WDR91	WD repeat-containing protein 91 [Source:RefSeq peptide;Acc:NP_001025923]	0.362538	0.153085	1	0	0	0.314013	0.21741	1	0	0	-0.0485253	0.846688	1	0	0	1	47762314	47777324	+	15	2	2830	51.66
XLOC_000351	PLA2G6	85 kDa calcium-independent phospholipase A2 [Source:RefSeq peptide;Acc:NP_001124210]	0.333148	0.125977	1	0	0	0.269538	0.21751	1	0	0	-0.0636105	0.768166	1	0	0	1	50836263	50855488	+	18	6	4737	53.58
XLOC_005961	LRSAM1	Uncharacterized protein [Source:UniProtKB/TrEMBL;Acc:E1BRU6]	-0.299813	0.156639	1	0	0	-0.261602	0.217579	1	0	0	0.0382108	0.85729	1	0	0	17	1530228	1555752	-	28	6	4422	53.55
XLOC_011510	LGALSL	Galectin-related protein [Source:UniProtKB/Swiss-Prot;Acc:Q5ZHQ2]	-0.0388645	0.860459	1	0	0	0.271849	0.217592	1	0	0	0.310713	0.157655	1	0	0	3	9612812	9619317	+	4	2	3422	43.54
XLOC_016410	NA	NA	-0.827082	0.0876306	1	0	0	0.56242	0.217593	1	0	0	1.3895	0.00354319	0.316999	0	0	6	25992316	25992979	.	1	1	664	35.39
XLOC_008017	NA	NA	0.078038	0.758849	1	0	0	0.312983	0.217622	1	0	0	0.234945	0.352735	1	0	0	2	56254556	56260485	-	4	3	1604	43.33
XLOC_002491	NA	NA	1.01474	0.173808	1	0	0	0.91673	0.217653	1	0	0	-0.0980137	0.889693	1	0	0	1	52368301	52369277	.	1	1	977	35.41
XLOC_017403	METTL11B	methyltransferase like 11B [Source:HGNC Symbol;Acc:31932]	0.128659	0.877922	1	0	0	1.00282	0.217675	1	0	0	0.874165	0.279703	1	0	0	8	4946851	4964307	-	4	2	1468	44.89
XLOC_018637	NA	NA	0.00593528	0.984384	1	0	0	-0.374798	0.217683	1	0	0	-0.380733	0.210232	1	0	0	AADN03011921.1	288	1388	+	2	2	1010	46.93
XLOC_015423	ITPK1	Inositol-tetrakisphosphate 1-kinase [Source:UniProtKB/Swiss-Prot;Acc:Q5F480]	-0.220187	0.346964	1	0	0	-0.289267	0.217736	1	0	0	-0.0690809	0.768426	1	0	0	5	44166916	44307215	-	12	4	7760	44.25
XLOC_016783	ICOS	inducible T-cell costimulator precursor [Source:RefSeq peptide;Acc:NP_001093758]	-0.637336	0.177634	1	0	0	-0.583768	0.217847	1	0	0	0.0535683	0.911559	1	0	0	7	12876549	12889458	-	7	1	3325	40.21
XLOC_017498	SH3GLB1	Endophilin-B1 [Source:UniProtKB/Swiss-Prot;Acc:Q5ZIR1]	0.090954	0.677421	1	0	0	-0.270228	0.217881	1	0	0	-0.361182	0.0991861	0.974622	0	0	8	14873471	14890526	-	8	3	2562	41.41
XLOC_001378	YAF2	YY1-associated factor 2 [Source:RefSeq peptide;Acc:NP_001007851]	0.197465	0.307227	1	0	0	0.238351	0.218023	1	0	0	0.0408861	0.831888	1	0	0	1	29448431	29481891	-	4	2	9034	37.17
XLOC_013505	DAPP1	dual adaptor of phosphotyrosine and 3-phosphoinositides [Source:RefSeq peptide;Acc:NP_001012951]	0.965457	0.0519137	1	0	0	0.62027	0.218352	1	0	0	-0.345187	0.466025	1	0	0	4	59708727	59731375	+	9	2	3079	44.88
XLOC_016109	ANAPC16	Uncharacterized protein [Source:UniProtKB/TrEMBL;Acc:E1BVD8]	0.0918555	0.650582	1	0	0	-0.251769	0.21839	1	0	0	-0.343625	0.0915937	0.967819	0	0	6	11030459	11037978	-	5	2	1463	53.32
XLOC_020378	NA	NA	0.434919	0.597898	1	0	0	1.01783	0.218411	1	0	0	0.58291	0.46282	1	0	0	JH375647.1	430	639	.	1	1	210	66.19
XLOC_018908	NA	NA	0.116596	0.760372	1	0	0	-0.479183	0.218472	1	0	0	-0.595779	0.122318	1	0	0	AADN03014624.1	167	1613	+	2	1	998	59.92
XLOC_007932	ASTE1	asteroid homolog 1 (Drosophila) [Source:HGNC Symbol;Acc:25021]	-0.213511	0.732661	1	0	0	-0.783208	0.218529	1	0	0	-0.569697	0.367962	1	0	0	2	42311907	42316295	-	4	1	1770	62.94
XLOC_003320	NA	NA	-1.5778	0.022555	0.842468	0	0	0.742608	0.218529	1	0	0	2.3204	0.00060523	0.129488	1	0	10	10666819	10667772	.	1	1	954	50.31
XLOC_021740	GNE	bifunctional UDP-N-acetylglucosamine 2-epimerase/N-acetylmannosamine kinase [Source:RefSeq peptide;Acc:NP_001026603]	0.103153	0.668585	1	0	0	0.29659	0.218617	1	0	0	0.193437	0.42189	1	0	0	Z	51882411	51919708	-	12	5	10325	43.85
XLOC_001222	P2RY3	P2Y purinoceptor 3 [Source:UniProtKB/Swiss-Prot;Acc:Q98907]	1.36559	0.00749938	0.620904	0	0	0.630357	0.218649	1	0	0	-0.735235	0.141783	1	0	0	1	194494097	194500275	+	2	2	2134	57.17
XLOC_020943	NA	NA	-0.716734	0.213157	1	0	0	-0.712262	0.218658	1	0	0	0.00447163	0.992978	1	0	0	LGE64	151591	151803	.	1	1	213	35.68
XLOC_005440	HIC2	Uncharacterized protein [Source:UniProtKB/TrEMBL;Acc:F1P020]	-0.208929	0.46667	1	0	0	0.346892	0.219157	1	0	0	0.555822	0.0497761	0.829541	0	0	15	231310	299986	-	3	2	2291	52.03
XLOC_008282	ASPH	aspartate beta-hydroxylase [Source:HGNC Symbol;Acc:757]	0.216506	0.333827	1	0	0	-0.276102	0.219221	1	0	0	-0.492608	0.0283162	0.719257	0	0	2	112979906	113084210	-	28	8	8271	39.89
XLOC_018084	FARSB	phenylalanyl-tRNA synthetase beta chain [Source:RefSeq peptide;Acc:NP_001006543]	-0.110391	0.599478	1	0	0	-0.259731	0.219275	1	0	0	-0.14934	0.479248	1	0	0	9	7473709	7508117	-	18	2	2145	45.45
XLOC_021167	COL4A3BP /// NA	collagen, type IV, alpha 3 (Goodpasture antigen) binding protein [Source:HGNC Symbol;Acc:2205] /// NA	-0.136977	0.584087	1	0	0	0.305761	0.219483	1	0	0	0.442738	0.075048	0.925275	0	0	Z	23763875	23835265	+	18	3	2378	48.02
XLOC_017758	NA	NA	-1.9092	0.113418	1	0	0	1.25938	0.21958	1	0	0	3.16858	0.00806082	0.437814	0	0	9	1373353	1425782	+	2	1	414	47.1
XLOC_005986	CERCAM	cerebral endothelial cell adhesion molecule [Source:HGNC Symbol;Acc:23723]	-1.61722	0.0124987	0.705816	0	0	-0.773005	0.219586	1	0	0	0.844213	0.19337	1	0	0	17	4933496	4946785	-	13	1	2509	59.94
XLOC_003352	NA	NA	-0.0382098	0.917249	1	0	0	0.450339	0.219664	1	0	0	0.488549	0.182455	1	0	0	11	586602	589953	+	6	2	2282	51.36
XLOC_017944	TNFSF10	tumor necrosis factor ligand superfamily member 10 [Source:RefSeq peptide;Acc:NP_989710]	-0.79632	0.0263979	0.864893	0	0	0.437924	0.219949	1	0	0	1.23424	0.000643157	0.131193	1	0	9	18759709	18770681	+	5	4	5694	47.98
XLOC_006454	NA	NA	-0.902089	0.148447	1	0	0	0.706603	0.220034	1	0	0	1.60869	0.00827208	0.441604	0	0	18	2801262	2803035	.	1	1	1774	49.77
XLOC_020053	ENSGALG00000026150		0.541348	0.391528	1	0	0	0.770882	0.220179	1	0	0	0.229534	0.701187	1	0	0	AADN03027037.1	2928	4805	+	5	1	1308	55.35
XLOC_004065	ABHD14A	abhydrolase domain containing 14A [Source:HGNC Symbol;Acc:24538]	0.379064	0.445751	1	0	0	0.611397	0.220283	1	0	0	0.232333	0.633361	1	0	0	12	3130959	3137490	-	3	1	886	67.61
XLOC_015670	NA	NA	-3.33821	0.000305017	0.149033	-1	0	-0.940796	0.220301	1	0	0	2.39742	0.00951997	0.47422	0	0	5	36574779	36576102	.	1	1	1324	39.05
XLOC_012708	C3H2ORF43	UPF0554 protein C2orf43 homolog [Source:RefSeq peptide;Acc:NP_001026264]	0.0510612	0.827737	1	0	0	0.287396	0.220571	1	0	0	0.236335	0.313181	1	0	0	3	101609618	101719052	-	7	2	5484	45.17
XLOC_014484	NA	NA	0.0230131	0.980425	1	0	0	-1.17716	0.220682	1	0	0	-1.20017	0.211781	1	0	0	4	71576092	71576779	.	1	1	688	43.31
XLOC_016907	CCDC14	coiled-coil domain containing 14 [Source:HGNC Symbol;Acc:25766]	-0.294585	0.414788	1	0	0	-0.447319	0.220703	1	0	0	-0.152734	0.676975	1	0	0	7	26880824	26889311	-	15	1	2966	45.95
XLOC_007637	DENND3	Uncharacterized protein [Source:UniProtKB/TrEMBL;Acc:F1NLT5]	-0.0509539	0.868832	1	0	0	-0.383234	0.220755	1	0	0	-0.33228	0.287037	1	0	0	2	145578790	145616918	+	23	2	5016	40.93
XLOC_020700	PFKFB1	6-phosphofructo-2-kinase/fructose-2,6-biphosphatase 1 [Source:HGNC Symbol;Acc:8872]	0.192866	0.331096	1	0	0	0.243307	0.220759	1	0	0	0.0504412	0.798365	1	0	0	JH376257.1	71	1452	+	3	1	480	61.46
XLOC_003274	CASC4	protein CASC4 precursor [Source:RefSeq peptide;Acc:NP_001025727]	-0.0228883	0.920818	1	0	0	-0.282264	0.220926	1	0	0	-0.259375	0.260465	1	0	0	10	19310226	19330984	-	11	5	3075	45.24
XLOC_001543	MPST	Sulfurtransferase [Source:UniProtKB/TrEMBL;Acc:E1C8D8]	-0.214954	0.315755	1	0	0	-0.262163	0.221468	1	0	0	-0.0472098	0.825658	1	0	0	1	51349989	51355027	-	4	3	1845	49.05
XLOC_016881	CTDSP1	CTD (carboxy-terminal domain, RNA polymerase II, polypeptide A) small phosphatase 1 [Source:HGNC Symbol;Acc:21614]	0.0504863	0.806451	1	0	0	0.252018	0.221482	1	0	0	0.201532	0.325048	1	0	0	7	22043810	22046096	-	7	1	1005	64.98
XLOC_007180	CTNNB1	catenin beta-1 [Source:RefSeq peptide;Acc:NP_990412]	0.0085071	0.975564	1	0	0	-0.340007	0.221505	1	0	0	-0.348515	0.210179	1	0	0	2	44026723	44048184	+	17	2	3292	46.11
XLOC_002091	PCCA	Uncharacterized protein [Source:UniProtKB/TrEMBL;Acc:E1BR16]	0.293616	0.181393	1	0	0	0.268945	0.221561	1	0	0	-0.0246713	0.91005	1	0	0	1	143230083	143503728	-	24	3	5195	46.12
XLOC_015187	CHKA	Uncharacterized protein [Source:UniProtKB/TrEMBL;Acc:E1BT22]	-0.294231	0.472785	1	0	0	-0.501762	0.221624	1	0	0	-0.207531	0.612491	1	0	0	5	15504072	15524926	-	12	4	9198	41.82
XLOC_001685	DUSP16	dual specificity phosphatase 16 [Source:HGNC Symbol;Acc:17909]	-0.197523	0.437552	1	0	0	0.309575	0.221625	1	0	0	0.507098	0.0456705	0.812922	0	0	1	72046586	72117629	-	10	6	6203	50.51
XLOC_010825	DAD1	Dolichyl-diphosphooligosaccharide--protein glycosyltransferase subunit DAD1 [Source:UniProtKB/Swiss-Prot;Acc:O13113]	-0.141462	0.547029	1	0	0	-0.287392	0.221745	1	0	0	-0.14593	0.534642	1	0	0	27	116781	119543	+	3	1	597	52.43
XLOC_015219	NA	NA	0.402969	0.289346	1	0	0	0.46432	0.221977	1	0	0	0.0613517	0.868571	1	0	0	5	17664974	17668833	-	5	1	683	43.78
XLOC_001909	ERG	Transcriptional regulator Erg [Source:UniProtKB/Swiss-Prot;Acc:Q90837]	-0.017998	0.947467	1	0	0	-0.33687	0.221985	1	0	0	-0.318872	0.245744	1	0	0	1	106942825	107008750	-	10	4	3292	40.74
XLOC_017029	NA	NA	0.071846	0.893278	1	0	0	-0.674069	0.22227	1	0	0	-0.745915	0.173929	1	0	0	7	17676059	17677412	.	1	1	1354	50.3
XLOC_009688	NA	NA	0.0660962	0.832032	1	0	0	-0.387936	0.222438	1	0	0	-0.454032	0.148956	1	0	0	22	8965	9642	-	1	2	678	58.26
XLOC_002590	NA	NA	-0.989416	0.188949	1	0	0	-0.915445	0.222554	1	0	0	0.0739712	0.923001	1	0	0	1	91203601	91204734	.	1	1	1134	39.95
XLOC_021594	F2RL1	proteinase-activated receptor 2 precursor [Source:RefSeq peptide;Acc:NP_001012626]	0.183108	0.378912	1	0	0	0.253904	0.222627	1	0	0	0.0707954	0.73204	1	0	0	Z	23271917	23281766	-	2	1	4372	42.2
XLOC_002256	DYNC2H1	Uncharacterized protein [Source:UniProtKB/TrEMBL;Acc:E1C9F0]	0.0147175	0.959922	1	0	0	-0.359707	0.222826	1	0	0	-0.374424	0.202789	1	0	0	1	181451103	181589260	-	89	1	14824	39.73
XLOC_019416	NA	NA	-0.706701	0.222705	1	0	0	0.682881	0.222852	1	0	0	1.38958	0.0147866	0.572564	0	0	AADN03019693.1	130	980	.	1	1	851	59.46
XLOC_011069	KRT20	Uncharacterized protein [Source:UniProtKB/TrEMBL;Acc:F1NDP8]	-1.32814	0.0712959	1	0	0	-0.866842	0.222897	1	0	0	0.461302	0.54671	1	0	0	27	4516078	4520185	-	8	1	1709	46.99
XLOC_008474	NA	NA	-0.695865	0.303467	1	0	0	-0.82815	0.222934	1	0	0	-0.132285	0.846125	1	0	0	2	1904783	1905385	.	1	1	603	58.87
XLOC_021003	SMAD7A	TGF-beta signal pathway antagonist Smad7 [Source:RefSeq peptide;Acc:NP_001153135]	-0.11526	0.80486	1	0	0	-0.578985	0.222986	1	0	0	-0.463725	0.325778	1	0	0	Z	1242944	1268779	+	4	2	2549	55.2
XLOC_019212	NA	NA	-0.628044	0.104252	1	0	0	-0.46949	0.223225	1	0	0	0.158554	0.685038	1	0	0	AADN03017829.1	37	1161	+	2	4	1095	52.42
XLOC_008100	FAM105A	uncharacterized protein LOC769855 [Source:RefSeq peptide;Acc:NP_001073214]	0.0363022	0.924447	1	0	0	-0.476385	0.223436	1	0	0	-0.512687	0.188334	1	0	0	2	76271524	76295468	-	9	2	2877	38.58
XLOC_016417	NA	NA	0.0412471	0.948966	1	0	0	0.76305	0.223659	1	0	0	0.721803	0.249986	1	0	0	6	31669523	31670556	.	1	1	1034	51.26
XLOC_015323	STXBP6	syntaxin-binding protein 6 [Source:RefSeq peptide;Acc:NP_001186640]	0.176603	0.357661	1	0	0	0.233689	0.223896	1	0	0	0.0570865	0.765112	1	0	0	5	31692107	31771427	-	8	5	4241	36.93
XLOC_012862	NA	NA	0.360229	0.642829	1	0	0	-0.99201	0.223969	1	0	0	-1.35224	0.0947971	0.968555	0	0	3	29937614	29938954	.	1	1	1341	46.91
XLOC_018057	ATG4B	cysteine protease ATG4B [Source:RefSeq peptide;Acc:NP_998738]	-0.338347	0.109318	1	0	0	-0.256877	0.224003	1	0	0	0.0814692	0.699989	1	0	0	9	4289093	4303684	-	12	1	2942	47.76
XLOC_011354	ABCA7	ATP-binding cassette, sub-family A (ABC1), member 7 [Source:HGNC Symbol;Acc:37]	0.322371	0.702562	1	0	0	-1.03623	0.224101	1	0	0	-1.3586	0.112927	0.991401	0	0	28	2822969	2834381	-	44	1	6954	65.16
XLOC_008875	PLCG1	phospholipase C, gamma 1 [Source:HGNC Symbol;Acc:9065]	-0.589147	0.164381	1	0	0	-0.514953	0.224367	1	0	0	0.0741936	0.861605	1	0	0	20	5257492	5275237	+	31	1	3825	57.7
XLOC_000628	GSK3B	Uncharacterized protein [Source:UniProtKB/TrEMBL;Acc:F1NPL8]	0.40833	0.0794796	1	0	0	0.283581	0.224509	1	0	0	-0.124749	0.589854	1	0	0	1	79402518	79544547	+	14	2	7869	51.34
XLOC_020914	NA	NA	0.476948	0.106361	1	0	0	0.362472	0.224589	1	0	0	-0.114476	0.693298	1	0	0	LGE22C19W28_E50C23	523293	524530	.	1	1	1238	65.91
XLOC_013085	GLA	Uncharacterized protein [Source:UniProtKB/TrEMBL;Acc:E1BT44]	-0.0319966	0.912334	1	0	0	0.351242	0.224612	1	0	0	0.383239	0.183612	1	0	0	4	1998302	2004767	+	7	2	2753	53.43
XLOC_015376	TGFB3	transforming growth factor beta-3 preproprotein [Source:RefSeq peptide;Acc:NP_990785]	0.0826382	0.800437	1	0	0	-0.405589	0.224895	1	0	0	-0.488227	0.140673	1	0	0	5	37739714	37747666	-	6	1	1447	53.14
XLOC_001294	CD36	platelet glycoprotein 4 [Source:RefSeq peptide;Acc:NP_001025902]	0.127311	0.621814	1	0	0	0.313343	0.225015	1	0	0	0.186031	0.470962	1	0	0	1	11003579	11040739	-	17	4	4967	40.27
XLOC_009601	NA	NA	-0.277604	0.619829	1	0	0	-0.694721	0.225138	1	0	0	-0.417117	0.474829	1	0	0	21	2269144	2269756	.	1	1	613	41.44
XLOC_000288	OC3	uncharacterized protein LOC417943 precursor [Source:RefSeq peptide;Acc:NP_001188315]	0.133548	0.85713	1	0	0	-0.940959	0.22536	1	0	0	-1.07451	0.163594	1	0	0	1	47894973	47900894	+	4	1	970	41.55
XLOC_009737	POLB	Uncharacterized protein [Source:UniProtKB/TrEMBL;Acc:E1BQR9]	-0.021208	0.918006	1	0	0	-0.251094	0.225377	1	0	0	-0.229887	0.265679	1	0	0	22	2742802	2750921	-	14	6	2694	42.84
XLOC_002560	NA	NA	0.104262	0.900822	1	0	0	0.991565	0.225487	1	0	0	0.887303	0.274347	1	0	0	1	75530153	75531274	.	1	1	1122	44.21
XLOC_018565	NA	NA	0.378451	0.435741	1	0	0	0.58908	0.225512	1	0	0	0.210628	0.65563	1	0	0	AADN03011258.1	214	743	.	1	1	530	54.72
XLOC_005966	TUBB2C	tubulin beta-3 chain [Source:RefSeq peptide;Acc:NP_001074329]	0.478615	0.0869556	1	0	0	-0.341516	0.225549	1	0	0	-0.820131	0.00358517	0.318658	0	0	17	1871842	1873939	-	4	1	1537	54.72
XLOC_007714	PAXIP1	PAX interacting (with transcription-activation domain) protein 1 [Source:HGNC Symbol;Acc:8624]	0.529891	0.0514604	1	0	0	0.331647	0.225802	1	0	0	-0.198244	0.459496	1	0	0	2	7658648	7692640	-	20	2	6299	42.91
XLOC_008294	SNORD87	Small nucleolar RNA SNORD87 [Source:RFAM;Acc:RF00439]	-0.509441	0.0986906	1	0	0	-0.372928	0.226037	1	0	0	0.136514	0.65851	1	0	0	2	114979907	114983355	-	4	1	685	40.58
XLOC_001996	TLR7	toll-like receptor 7 [Source:RefSeq peptide;Acc:NP_001011688]	1.18255	0.00332069	0.463175	0	0	0.501563	0.226296	1	0	0	-0.68099	0.0765769	0.92977	0	0	1	122856250	122862991	-	3	2	3599	39.73
XLOC_006200	SOX9	transcription factor SOX-9 [Source:RefSeq peptide;Acc:NP_989612]	-0.382618	0.380084	1	0	0	-0.533278	0.226475	1	0	0	-0.150661	0.733279	1	0	0	18	9067763	9073622	+	3	1	4589	53.93
XLOC_009905	EYA3	Eyes absent homolog 3 [Source:UniProtKB/Swiss-Prot;Acc:Q9YH99]	0.0877118	0.665066	1	0	0	-0.246924	0.226555	1	0	0	-0.334636	0.0998185	0.974622	0	0	23	1468543	1513516	-	21	3	4699	48.58
XLOC_017041	NA	NA	-0.195098	0.711422	1	0	0	0.622556	0.226556	1	0	0	0.817654	0.112927	0.991401	0	0	7	22135624	22136864	.	1	1	1241	56
XLOC_005021	SREBP-1	sterol regulatory element binding transcription factor 1 [Source:RefSeq peptide;Acc:NP_989457]	-0.169057	0.488618	1	0	0	-0.295804	0.226601	1	0	0	-0.126747	0.604088	1	0	0	14	4900201	4910311	-	18	4	6236	65.04
XLOC_007211	LRRFIP2	leucine rich repeat (in FLII) interacting protein 2 [Source:HGNC Symbol;Acc:6703]	-0.0543053	0.783546	1	0	0	-0.239873	0.226618	1	0	0	-0.185567	0.34899	1	0	0	2	49616178	49657547	+	29	4	3011	39.52
XLOC_016798	OSBPL6	oxysterol binding protein-like 6 [Source:HGNC Symbol;Acc:16388]	0.56794	0.0951907	1	0	0	0.412504	0.226656	1	0	0	-0.155436	0.642626	1	0	0	7	14933998	14977668	-	25	2	4901	40.48
XLOC_008412	FBXO32	F-box only protein 32 [Source:RefSeq peptide;Acc:NP_001026127]	-0.26622	0.331018	1	0	0	0.329682	0.226692	1	0	0	0.595902	0.02921	0.721531	0	0	2	137644051	137668713	-	9	2	6026	43.28
XLOC_019432	NA	NA	0.372468	0.48204	1	0	0	0.640492	0.226844	1	0	0	0.268024	0.606594	1	0	0	AADN03019848.1	994	1301	.	1	1	308	63.64
XLOC_014545	OSBP	Uncharacterized protein [Source:UniProtKB/TrEMBL;Acc:H9KYT8]	-0.185505	0.481005	1	0	0	-0.318751	0.226865	1	0	0	-0.133246	0.613119	1	0	0	5	503063	506770	+	13	2	2619	64.57
XLOC_012691	NA	NA	-1.4566	0.00873358	0.652571	0	0	0.636533	0.227008	1	0	0	2.09313	0.000179053	0.0640774	1	0	3	97060562	97071463	-	4	3	1464	44.6
XLOC_010009	YARS	tyrosyl-tRNA synthetase, cytoplasmic [Source:RefSeq peptide;Acc:NP_001006314]	0.0402656	0.860987	1	0	0	-0.279094	0.22706	1	0	0	-0.31936	0.166333	1	0	0	23	5216609	5221415	-	14	1	2328	56.31
XLOC_013670	VSIG4	V-set and immunoglobulin domain containing 4 [Source:HGNC Symbol;Acc:17032]	0.380272	0.213997	1	0	0	0.369472	0.227329	1	0	0	-0.0107999	0.97178	1	0	0	4	244589	254899	-	6	9	7157	49.1
XLOC_011722	RAB4A	Uncharacterized protein [Source:UniProtKB/TrEMBL;Acc:E1C8H0]	-0.0592446	0.886208	1	0	0	-0.511	0.227393	1	0	0	-0.451755	0.284843	1	0	0	3	39293107	39311472	+	8	2	2275	44
XLOC_004732	PMS2	PMS2 postmeiotic segregation increased 2 (S. cerevisiae) [Source:HGNC Symbol;Acc:9122]	-0.146282	0.633223	1	0	0	-0.372671	0.227414	1	0	0	-0.226389	0.462686	1	0	0	14	977558	989310	+	14	1	2883	41.69
XLOC_014445	NA	NA	1.81423	0.08383	1	0	0	1.26849	0.227595	1	0	0	-0.545743	0.575172	1	0	0	4	47799961	47800545	.	1	1	585	47.01
XLOC_020367	NA	NA	0.131982	0.727268	1	0	0	0.45475	0.227974	1	0	0	0.322768	0.386515	1	0	0	JH375636.1	434	2224	.	1	1	1791	55.72
XLOC_001465	IKBIP	Uncharacterized protein [Source:UniProtKB/TrEMBL;Acc:E1BR87] // IKBKB interacting protein [Source:HGNC Symbol;Acc:26430]	-0.578567	0.0759819	1	0	0	-0.39186	0.228005	1	0	0	0.186707	0.567654	1	0	0	1	46527756	46536833	-	5	4	2893	40.06
XLOC_000928	SULT1C	sulfotransferase 1C1 [Source:RefSeq peptide;Acc:NP_989932]	0.223677	0.37715	1	0	0	0.305391	0.228072	1	0	0	0.0817131	0.746825	1	0	0	1	135521125	135529962	+	9	2	4158	37.97
XLOC_007603	MED30	Uncharacterized protein [Source:UniProtKB/TrEMBL;Acc:E1BZJ0]	-0.242964	0.334552	1	0	0	-0.304611	0.228127	1	0	0	-0.0616475	0.807706	1	0	0	2	134983354	135002167	+	5	1	4335	39.08
XLOC_016594	ENSGALG00000000433	Uncharacterized protein [Source:UniProtKB/TrEMBL;Acc:F1NW97]	0.896309	0.0300212	0.907242	0	0	0.503257	0.228209	1	0	0	-0.393052	0.333934	1	0	0	7	21704678	21707280	+	3	1	1963	61.08
XLOC_017616	JUN	transcription factor AP-1 [Source:RefSeq peptide;Acc:NP_001026460]	-0.172601	0.485367	1	0	0	-0.299052	0.228227	1	0	0	-0.12645	0.610162	1	0	0	8	25266600	25268355	-	1	2	1756	53.99
XLOC_002439	NA	NA	-0.889153	0.000721846	0.218142	0	0	-0.313345	0.228293	1	0	0	0.575808	0.0283355	0.719257	0	0	1	32565279	32566970	.	1	1	1692	53.01
XLOC_019568	NA	NA	0.433062	0.496317	1	0	0	-0.792607	0.228452	1	0	0	-1.22567	0.0592696	0.880965	0	0	AADN03021526.1	797	1044	.	1	1	248	76.21
XLOC_008609	NA	NA	0.139543	0.752191	1	0	0	0.528861	0.228632	1	0	0	0.389319	0.369427	1	0	0	2	56230992	56231728	.	1	1	737	54.68
XLOC_001377	GLT8D3	glucoside xylosyltransferase 1 [Source:RefSeq peptide;Acc:NP_001025907]	0.375063	0.123179	1	0	0	0.293294	0.228713	1	0	0	-0.0817698	0.734534	1	0	0	1	29410644	29441662	-	8	1	3044	39.75
XLOC_009572	C1QA	complement component 1, q subcomponent, A chain [Source:HGNC Symbol;Acc:1241]	0.363487	0.282764	1	0	0	0.407481	0.228812	1	0	0	0.043994	0.896369	1	0	0	21	6064485	6066427	-	3	1	1183	60.1
XLOC_004439	UQCRQ	Mitochondrial ubiquinol-cytochrome c reductase ubiquinone-binding protein qp-c [Source:UniProtKB/TrEMBL;Acc:D0VX32]	0.323057	0.645326	1	0	0	0.83316	0.228959	1	0	0	0.510103	0.455143	1	0	0	13	16453956	16455280	+	2	1	1158	50.86
XLOC_000229	ZDHHC17	palmitoyltransferase ZDHHC17 [Source:RefSeq peptide;Acc:NP_001025916]	0.174693	0.492785	1	0	0	0.306112	0.229061	1	0	0	0.131419	0.603206	1	0	0	1	38093522	38160208	+	17	1	5617	40.8
XLOC_016529	ZNF385B	Uncharacterized protein [Source:UniProtKB/TrEMBL;Acc:E1BYY4]	0.528218	0.151712	1	0	0	0.443483	0.229083	1	0	0	-0.0847351	0.816596	1	0	0	7	14343682	14477554	+	10	2	3493	42.71
XLOC_002592	NA	NA	-0.306095	0.684794	1	0	0	-0.925436	0.229263	1	0	0	-0.619341	0.424066	1	0	0	1	91243474	91244068	.	1	1	595	47.23
XLOC_002171	ENSGALG00000016998		-0.118802	0.777507	1	0	0	0.505332	0.229275	1	0	0	0.624134	0.137283	1	0	0	1	168093163	168096183	-	1	2	3021	44.65
XLOC_010939	GSDMA	gasdermin-A [Source:RefSeq peptide;Acc:NP_001026532]	1.03429	0.0506135	1	0	0	0.648969	0.229358	1	0	0	-0.385316	0.445866	1	0	0	27	4309012	4314091	+	9	2	2763	55.48
XLOC_005640	PLBD2	phospholipase B domain containing 2 [Source:HGNC Symbol;Acc:27283]	-0.155101	0.497535	1	0	0	-0.275139	0.229491	1	0	0	-0.120038	0.599798	1	0	0	15	12579844	12582047	-	8	1	1472	62.23
XLOC_010867	CRHR1	corticotropin-releasing factor receptor 1 precursor [Source:RefSeq peptide;Acc:NP_989652]	0.0216215	0.951697	1	0	0	-0.435165	0.229555	1	0	0	-0.456786	0.204632	1	0	0	27	2226991	2253136	+	13	1	3674	56.02
XLOC_021769	ANKRD32	ankyrin repeat domain 32 [Source:HGNC Symbol;Acc:25408]	-0.197593	0.529312	1	0	0	-0.381125	0.229609	1	0	0	-0.183533	0.562644	1	0	0	Z	57630080	57673712	-	24	1	8910	42.65
XLOC_007484	C8ORF22	Uncharacterized protein [Source:UniProtKB/TrEMBL;Acc:E1BRC2]	-0.433515	0.146896	1	0	0	0.35865	0.229796	1	0	0	0.792165	0.0083076	0.441604	0	0	2	108189525	108194227	+	4	2	3371	42.54
XLOC_018477	NA	NA	0.741051	0.185428	1	0	0	0.677898	0.230299	1	0	0	-0.0631533	0.906187	1	0	0	AADN03010742.1	548	777	.	1	1	230	53.91
XLOC_018656	NA	NA	0.624956	0.478996	1	0	0	1.0534	0.230324	1	0	0	0.428444	0.610616	1	0	0	AADN03012119.1	8	892	+	3	2	412	59.22
XLOC_019564	NA	NA	0.551008	0.35939	1	0	0	0.723241	0.2304	1	0	0	0.172233	0.76845	1	0	0	AADN03021491.1	312	765	.	1	1	454	63.22
XLOC_005037	MSLN	mesothelin [Source:HGNC Symbol;Acc:7371]	-0.272244	0.544532	1	0	0	-0.546848	0.230469	1	0	0	-0.274604	0.548776	1	0	0	14	5994338	6008622	-	23	1	2532	49.01
XLOC_008986	NA	NA	-0.470575	0.560846	1	0	0	0.960185	0.230611	1	0	0	1.43076	0.0709321	0.906623	0	0	20	10840855	10841907	+	2	2	956	65.48
XLOC_001884	URB1	Uncharacterized protein [Source:UniProtKB/TrEMBL;Acc:F1NXQ1]	-0.0728359	0.796576	1	0	0	-0.340928	0.230678	1	0	0	-0.268092	0.344233	1	0	0	1	104229246	104274473	-	39	4	9454	43.81
XLOC_007251	PQLC1	Uncharacterized protein [Source:UniProtKB/TrEMBL;Acc:E1BRJ6]	-0.185658	0.497472	1	0	0	0.327965	0.230725	1	0	0	0.513623	0.0609099	0.882124	0	0	2	56285430	56359786	+	6	4	5079	50.42
XLOC_016687	2015-03-07	membrane-associated ring finger (C3HC4) 7, E3 ubiquitin protein ligase [Source:HGNC Symbol;Acc:17393]	-0.0445482	0.825785	1	0	0	-0.243111	0.230811	1	0	0	-0.198562	0.327128	1	0	0	7	36182427	36208381	+	11	10	6267	39.73
XLOC_001129	DCUN1D5	Uncharacterized protein [Source:UniProtKB/TrEMBL;Acc:E1C9E9]	0.181291	0.353056	1	0	0	-0.235196	0.230966	1	0	0	-0.416487	0.0332981	0.741332	0	0	1	181589442	181605738	+	8	2	4591	40.54
XLOC_012241	BMP2	bone morphogenetic protein 2 precursor [Source:RefSeq peptide;Acc:NP_989689]	-0.091683	0.888281	1	0	0	0.758279	0.230984	1	0	0	0.849962	0.180646	1	0	0	3	14447219	14450083	-	2	1	869	48.56
XLOC_007776	VIM	vimentin [Source:RefSeq peptide;Acc:NP_001041541]	0.278679	0.346078	1	0	0	-0.360232	0.231081	1	0	0	-0.638911	0.0322413	0.730898	0	0	2	19677910	19684966	-	9	1	1383	54.88
XLOC_009040	SAMHD1	SAM domain and HD domain-containing protein 1 [Source:RefSeq peptide;Acc:NP_001026016]	0.356524	0.0936919	1	0	0	0.255746	0.231095	1	0	0	-0.100778	0.633115	1	0	0	20	597387	623826	-	16	3	5352	47.76
XLOC_015152	GTF2H1 /// HPS5	general transcription factor IIH subunit 1 [Source:RefSeq peptide;Acc:NP_001186521] /// Hermansky-Pudlak syndrome 5 [Source:HGNC Symbol;Acc:17022]	0.0211372	0.923279	1	0	0	0.262567	0.231152	1	0	0	0.24143	0.269755	1	0	0	5	11874719	11930050	-	25	7	6391	43.58
XLOC_021624	ERMP1	endoplasmic reticulum metallopeptidase 1 [Source:HGNC Symbol;Acc:23703]	-0.0177851	0.9296	1	0	0	-0.241693	0.231362	1	0	0	-0.223908	0.266973	1	0	0	Z	27628371	27647133	-	15	1	5315	40.98
XLOC_015671	NA	NA	-3.00804	0.00140319	0.317996	0	0	-0.994851	0.231488	1	0	0	2.01319	0.0300592	0.721531	0	0	5	36576557	36578192	.	1	2	1636	39.61
XLOC_001469	ARL1	ADP-ribosylation factor-like protein 1 [Source:RefSeq peptide;Acc:NP_001074963]	-0.317781	0.140373	1	0	0	-0.257721	0.231814	1	0	0	0.06006	0.780532	1	0	0	1	47565332	47570785	-	6	1	1437	46.49
XLOC_013137	CD40LG	CD40 ligand CD40 ligand, membrane form CD40 ligand, soluble form [Source:UniProtKB/Swiss-Prot;Acc:Q9I8D8]	-0.89371	0.207521	1	0	0	-0.841179	0.231866	1	0	0	0.0525309	0.941558	1	0	0	4	4345180	4349228	+	6	1	892	51.23
XLOC_016063	ENSGALG00000002638	Uncharacterized protein [Source:UniProtKB/TrEMBL;Acc:E1C0M0]	-0.083994	0.78498	1	0	0	0.365778	0.23193	1	0	0	0.449772	0.14018	1	0	0	6	4591325	4620591	-	12	2	5387	44.31
XLOC_016769	CCNYL1	Uncharacterized protein [Source:UniProtKB/TrEMBL;Acc:F1P0V0]	0.0234732	0.924103	1	0	0	-0.295069	0.232073	1	0	0	-0.318542	0.196824	1	0	0	7	11636482	11655865	-	10	1	2552	41.61
XLOC_014138	NSUN7	NOP2/Sun domain family, member 7 [Source:HGNC Symbol;Acc:25857]	1.26967	0.175533	1	0	0	-1.30885	0.232107	1	0	0	-2.57851	0.0127967	0.532819	0	0	4	68424646	68437194	-	13	1	2493	42.08
XLOC_019291	NA	NA	0.571545	0.191283	1	0	0	0.52597	0.232144	1	0	0	-0.0455749	0.915346	1	0	0	AADN03018509.1	487	865	.	1	1	379	67.28
XLOC_012550	NUS1	nuclear undecaprenyl pyrophosphate synthase 1 homolog (S. cerevisiae) [Source:HGNC Symbol;Acc:21042]	-0.051926	0.815942	1	0	0	-0.267291	0.232183	1	0	0	-0.215365	0.335284	1	0	0	3	62770654	62787692	-	5	2	3326	45.79
XLOC_000606	NA	NA	0.106922	0.740884	1	0	0	0.383878	0.232221	1	0	0	0.276956	0.385397	1	0	0	1	77764205	77776285	+	5	4	2051	38.18
XLOC_020013	NA	NA	0.608943	0.219202	1	0	0	0.593783	0.232222	1	0	0	-0.0151604	0.975144	1	0	0	AADN03026581.1	63	1346	-	3	1	242	58.26
XLOC_020166	NA	NA	-0.385373	0.452226	1	0	0	-0.621716	0.232431	1	0	0	-0.236344	0.652452	1	0	0	JH375234.1	71620	72534	+	2	1	291	53.95
XLOC_002220	PAN3	Uncharacterized protein [Source:UniProtKB/TrEMBL;Acc:F1P381]	0.0384325	0.865058	1	0	0	0.270045	0.232433	1	0	0	0.231613	0.305203	1	0	0	1	175190314	175268212	-	20	7	9520	38.01
XLOC_010113	ENSGALG00000024296	Uncharacterized protein [Source:UniProtKB/TrEMBL;Acc:E1BSJ8]	-0.469697	0.576307	1	0	0	0.990518	0.232504	1	0	0	1.46021	0.0813735	0.944815	0	0	24	1423053	1430887	+	7	1	1344	61.09
XLOC_003374	ENSGALG00000001824		-1.53852	0.00390285	0.480326	0	0	-0.624618	0.232558	1	0	0	0.913897	0.0821083	0.944815	0	0	11	1155407	1157865	+	6	1	1191	60.79
XLOC_017458	ENSGALG00000020884 /// gga-mir-1610	Uncharacterized protein [Source:UniProtKB/TrEMBL;Acc:F1P4C9] /// gga-mir-1610 [Source:miRBase;Acc:MI0007338]	-0.0286464	0.890159	1	0	0	0.246925	0.232689	1	0	0	0.275571	0.18215	1	0	0	8	10621862	10667044	-	5	8	15336	37.88
XLOC_013959	ARHGEF38	Rho guanine nucleotide exchange factor (GEF) 38 [Source:HGNC Symbol;Acc:25968]	-0.707962	0.092469	1	0	0	0.47496	0.232714	1	0	0	1.18292	0.00427156	0.33212	0	0	4	38146410	38172500	-	18	2	3246	42.33
XLOC_015835	CHST3	carbohydrate sulfotransferase 3 [Source:RefSeq peptide;Acc:NP_990452]	-0.551189	0.364808	1	0	0	-0.730145	0.232902	1	0	0	-0.178956	0.774062	1	0	0	6	11543130	11545869	+	2	1	2306	61.23
XLOC_009949	NA	NA	0.294073	0.600168	1	0	0	0.664468	0.233014	1	0	0	0.370395	0.499626	1	0	0	23	2501623	2503430	-	3	1	973	49.23
XLOC_012866	NA	NA	0.911487	0.0804054	1	0	0	0.632648	0.233047	1	0	0	-0.278839	0.578726	1	0	0	3	32350650	32352289	.	1	1	1640	41.16
XLOC_020693	G6PC3	glucose 6 phosphatase, catalytic, 3 [Source:HGNC Symbol;Acc:24861]	0.704667	0.333988	1	0	0	0.874103	0.233073	1	0	0	0.169436	0.807404	1	0	0	JH376251.1	21	1905	-	5	1	904	63.72
XLOC_006508	GGA.4927	ubiquitin-conjugating enzyme E2 G1 [Source:RefSeq peptide;Acc:NP_001074352]	0.0220398	0.921814	1	0	0	-0.268172	0.233241	1	0	0	-0.290211	0.196937	1	0	0	19	3157464	3168753	+	5	2	1844	37.91
XLOC_001026	SPERT	Spermatid-associated protein [Source:UniProtKB/Swiss-Prot;Acc:A1KXM5]	-0.419514	0.299414	1	0	0	-0.486275	0.233273	1	0	0	-0.0667605	0.870793	1	0	0	1	167162473	167165115	+	2	2	1300	48
XLOC_017596	LDLRAD1	Uncharacterized protein [Source:UniProtKB/TrEMBL;Acc:F1NDG8]	-0.335153	0.557051	1	0	0	-0.697378	0.233649	1	0	0	-0.362225	0.537329	1	0	0	8	24023108	24025375	-	4	1	1165	56.48
XLOC_000750	BACH1	Uncharacterized protein [Source:UniProtKB/TrEMBL;Acc:E1BS39]	0.230034	0.414549	1	0	0	0.335974	0.233661	1	0	0	0.10594	0.706732	1	0	0	1	103417855	103446546	+	6	3	5556	39.22
XLOC_009251	NA	NA	-0.166941	0.806596	1	0	0	0.793834	0.233742	1	0	0	0.960776	0.148852	1	0	0	20	4900317	4900617	.	1	1	301	46.84
XLOC_017394	DNM3	dynamin 3 [Source:HGNC Symbol;Acc:29125]	-0.19588	0.610977	1	0	0	-0.463386	0.233885	1	0	0	-0.267506	0.491453	1	0	0	8	4512898	4678962	-	20	3	4470	47.05
XLOC_013170	ENSGALG00000007510		-0.270867	0.257117	1	0	0	-0.285496	0.233971	1	0	0	-0.0146297	0.951353	1	0	0	4	11242798	11247462	+	5	2	1516	41.49
XLOC_006199	IRK1	inward rectifier potassium channel 2 [Source:RefSeq peptide;Acc:NP_990701]	0.414677	0.56961	1	0	0	-0.909103	0.233995	1	0	0	-1.32378	0.080192	0.942159	0	0	18	8467064	8473808	+	2	1	2123	47.29
XLOC_003705	ENSGALG00000005779		0.107667	0.771554	1	0	0	0.440453	0.234185	1	0	0	0.332786	0.365014	1	0	0	11	17241183	17257232	-	12	1	1762	59.14
XLOC_003011	MTFMT	mitochondrial methionyl-tRNA formyltransferase [Source:HGNC Symbol;Acc:29666]	-0.11664	0.688559	1	0	0	-0.349546	0.234362	1	0	0	-0.232906	0.426623	1	0	0	10	17280250	17285028	+	9	3	1882	48.41
XLOC_013040	NA	NA	-0.246645	0.260526	1	0	0	0.259872	0.234462	1	0	0	0.506516	0.0207813	0.639377	0	0	3	109416392	109421336	.	1	1	4945	45.04
XLOC_003066	ALPK3	alpha-kinase 3 [Source:HGNC Symbol;Acc:17574]	-0.513425	0.523905	1	0	0	-0.972951	0.234557	1	0	0	-0.459525	0.57355	1	0	0	10	390101	419904	-	14	1	5311	54.9
XLOC_014964	ZFYVE21	Uncharacterized protein [Source:UniProtKB/TrEMBL;Acc:F1NZ07]	0.107387	0.626614	1	0	0	-0.263069	0.234706	1	0	0	-0.370455	0.0939046	0.968555	0	0	5	50384739	50397058	+	7	3	3458	40.66
XLOC_005327	ACACB	acetyl-CoA carboxylase beta [Source:HGNC Symbol;Acc:85]	-0.485215	0.393838	1	0	0	-0.679728	0.234737	1	0	0	-0.194512	0.732861	1	0	0	15	6650609	6670754	+	52	2	7994	57.18
XLOC_018246	NA	NA	0.535762	0.411997	1	0	0	0.771579	0.234768	1	0	0	0.235817	0.708951	1	0	0	9	598896	600118	.	1	1	1223	45.46
XLOC_021932	NA	NA	-1.08331	0.241602	1	0	0	0.903574	0.235031	1	0	0	1.98688	0.0228213	0.653362	0	0	Z	17086079	17086799	.	1	1	721	46.74
XLOC_006316	UNK	Uncharacterized protein [Source:UniProtKB/TrEMBL;Acc:F1P3C2]	-0.24562	0.335724	1	0	0	-0.304348	0.23512	1	0	0	-0.0587282	0.818787	1	0	0	18	4638856	4662985	-	18	4	5326	49.66
XLOC_015796	ENSGALG00000021106		-1.36552	0.0103113	0.670493	0	0	-0.622516	0.235167	1	0	0	0.743001	0.161555	1	0	0	6	8910830	8911851	+	3	1	425	63.53
XLOC_012310	HHAT	Uncharacterized protein [Source:UniProtKB/TrEMBL;Acc:F1NHW1]	0.313617	0.626246	1	0	0	0.756706	0.235304	1	0	0	0.44309	0.479043	1	0	0	3	21853629	21999924	-	13	2	2143	46.9
XLOC_014807	ENSGALG00000027352		0.643705	0.00763614	0.620904	0	0	0.285624	0.235438	1	0	0	-0.35808	0.136386	1	0	0	5	27618989	27621438	+	1	2	2449	53.65
XLOC_001927	U2AF1	U2 small nuclear RNA auxillary factor 1 [Source:RefSeq peptide;Acc:NP_989986]	0.078655	0.694866	1	0	0	-0.238657	0.235455	1	0	0	-0.317312	0.114104	0.991401	0	0	1	109065787	109081698	-	10	5	3586	39.65
XLOC_008664	NA	NA	0.266504	0.489915	1	0	0	0.452795	0.235586	1	0	0	0.186291	0.619034	1	0	0	2	78414681	78416789	.	1	1	2109	35.7
XLOC_001074	N4BP2L1	Uncharacterized protein [Source:UniProtKB/TrEMBL;Acc:E1BT15]	0.0245252	0.929944	1	0	0	0.331046	0.235681	1	0	0	0.306521	0.272075	1	0	0	1	173807186	173822970	+	6	2	5503	43.43
XLOC_005488	SETD8	SET domain containing (lysine methyltransferase) 8 [Source:HGNC Symbol;Acc:29489]	0.0944461	0.674966	1	0	0	-0.269305	0.235709	1	0	0	-0.363752	0.107606	0.985417	0	0	15	4983815	4990790	-	7	2	3479	40.33
XLOC_008416	TATDN1	TatD DNase domain containing 1 [Source:HGNC Symbol;Acc:24220]	-0.452364	0.0687411	1	0	0	-0.294169	0.235757	1	0	0	0.158195	0.52555	1	0	0	2	138051838	138071047	-	11	4	9298	43.98
XLOC_005946	ENTPD8	ectonucleoside triphosphate diphosphohydrolase 8 [Source:RefSeq peptide;Acc:NP_989578] // Ectonucleoside triphosphate diphosphohydrolase 8 [Source:UniProtKB/TrEMBL;Acc:F1NV60]	0.00967386	0.969109	1	0	0	0.295715	0.235856	1	0	0	0.286041	0.2507	1	0	0	17	915809	926860	-	10	8	6322	55.03
XLOC_010747	LAMB3	laminin, beta 3 [Source:HGNC Symbol;Acc:6490]	0.0523373	0.932094	1	0	0	-0.742997	0.235925	1	0	0	-0.795334	0.20258	1	0	0	26	3055185	3075970	-	22	2	4823	56.58
XLOC_005967	ENTPD2	ectonucleoside triphosphate diphosphohydrolase 2 precursor [Source:RefSeq peptide;Acc:NP_990285] // ectonucleoside triphosphate diphosphohydrolase 2 [Source:HGNC Symbol;Acc:3364]	0.978703	0.0634808	1	0	0	0.632931	0.235994	1	0	0	-0.345773	0.498722	1	0	0	17	1883863	1894238	-	9	1	1642	51.83
XLOC_000815	CASK	Uncharacterized protein [Source:UniProtKB/TrEMBL;Acc:E1BWL4]	-0.0305634	0.885006	1	0	0	-0.251479	0.236207	1	0	0	-0.220916	0.297324	1	0	0	1	111182552	111322209	+	27	4	4040	39.5
XLOC_003610	NUP93	nucleoporin 93kDa [Source:HGNC Symbol;Acc:28958]	0.144278	0.660041	1	0	0	-0.396764	0.236289	1	0	0	-0.541042	0.103458	0.984188	0	0	11	2038584	2104274	-	21	1	2613	49.14
XLOC_017777	DNAJB11	Uncharacterized protein [Source:UniProtKB/TrEMBL;Acc:F1NVY5]	0.0838444	0.751074	1	0	0	-0.313591	0.236469	1	0	0	-0.397436	0.13348	1	0	0	9	3861003	3874813	+	11	2	2649	49.87
XLOC_016043	GLUD1	Glutamate dehydrogenase [Source:UniProtKB/TrEMBL;Acc:F1P3F9]	0.347448	0.236079	1	0	0	0.347045	0.236608	1	0	0	-0.000402403	0.998904	1	0	0	6	2133366	2163902	-	12	2	13727	42.28
XLOC_010487	CTSS	cathepsin S precursor [Source:RefSeq peptide;Acc:NP_001026516]	0.333485	0.329333	1	0	0	0.404806	0.236687	1	0	0	0.0713212	0.834553	1	0	0	25	1700503	1705069	-	8	1	1483	59.88
XLOC_005649	NA	NA	-0.395499	0.621688	1	0	0	-0.971229	0.236718	1	0	0	-0.575729	0.499851	1	0	0	15	5622213	5622571	.	1	1	359	38.16
XLOC_021757	PSD3	Uncharacterized protein [Source:UniProtKB/TrEMBL;Acc:E1C623]	0.0724908	0.773844	1	0	0	0.298521	0.236759	1	0	0	0.22603	0.369461	1	0	0	Z	54399164	54519945	-	17	2	14151	47.76
XLOC_005200	NA	NA	-0.554748	0.526979	1	0	0	0.923881	0.236909	1	0	0	1.47863	0.0712764	0.907573	0	0	14	7761011	7761700	.	1	1	690	37.68
XLOC_015574	NA	NA	-0.0695855	0.88474	1	0	0	-0.583354	0.23701	1	0	0	-0.513769	0.297175	1	0	0	5	8765703	8767064	.	1	1	1362	41.56
XLOC_006169	DGKE	Uncharacterized protein [Source:UniProtKB/TrEMBL;Acc:E1C3R5]	-0.105358	0.631959	1	0	0	0.259254	0.237432	1	0	0	0.364612	0.0964516	0.968555	0	0	18	6236763	6250637	+	11	7	9445	42.78
XLOC_016312	NSMCE4A	Uncharacterized protein [Source:UniProtKB/TrEMBL;Acc:F1NV66]	0.216011	0.488927	1	0	0	0.36896	0.237435	1	0	0	0.152949	0.62057	1	0	0	6	30622047	30630164	-	11	1	1315	49.89
XLOC_015675	NA	NA	-3.01881	0.00448218	0.510522	0	0	-1.03404	0.237546	1	0	0	1.98476	0.0697723	0.904681	0	0	5	36591886	36592431	.	1	1	546	40.84
XLOC_012462	ENSGALG00000011579 /// IGF2R	/// cation-independent mannose-6-phosphate receptor precursor [Source:RefSeq peptide;Acc:NP_990301]	0.262512	0.250912	1	0	0	0.270139	0.237592	1	0	0	0.00762744	0.973352	1	0	0	3	44758613	44826366	-	57	8	15575	43.13
XLOC_004173	FAM3D	Uncharacterized protein [Source:UniProtKB/TrEMBL;Acc:E1C5S9]	2.24647	0.00765085	0.620904	0	0	1.01297	0.237629	1	0	0	-1.2335	0.117605	0.991401	0	0	12	11855792	11860341	-	10	1	902	58.98
XLOC_013979	ASB5	Uncharacterized protein [Source:UniProtKB/TrEMBL;Acc:E1C918]	0.0818112	0.731791	1	0	0	-0.283214	0.237814	1	0	0	-0.365025	0.127468	1	0	0	4	43775367	43808350	-	11	7	5561	37.06
XLOC_004910	METRN	meteorin, glial cell differentiation regulator [Source:HGNC Symbol;Acc:14151]	-0.336909	0.45282	1	0	0	-0.536602	0.237999	1	0	0	-0.199693	0.658937	1	0	0	14	13169100	13176128	+	6	1	4279	63.92
XLOC_019123	NA	NA	-0.262281	0.365258	1	0	0	-0.344519	0.238181	1	0	0	-0.082238	0.778119	1	0	0	AADN03016979.1	980	1724	.	1	1	745	62.15
XLOC_001021	KIAA1704	uncharacterized protein LOC418842 [Source:RefSeq peptide;Acc:NP_001006270]	-0.298128	0.365458	1	0	0	-0.389125	0.238365	1	0	0	-0.0909965	0.782781	1	0	0	1	166927078	166942984	+	8	1	2827	44.61
XLOC_012476	ZBTB2	zinc finger and BTB domain-containing protein 2 [Source:RefSeq peptide;Acc:NP_001026241]	0.146836	0.503789	1	0	0	-0.260697	0.238378	1	0	0	-0.407533	0.0644085	0.894863	0	0	3	48150970	48156145	-	3	2	3300	41
XLOC_000127	CPNE8	copine-8 [Source:RefSeq peptide;Acc:NP_001186389]	-0.0412635	0.840638	1	0	0	0.241095	0.23839	1	0	0	0.282359	0.166467	1	0	0	1	15306094	15402789	+	20	2	4435	35.74
XLOC_019701	NA	NA	0.0637004	0.893287	1	0	0	0.558108	0.238532	1	0	0	0.494408	0.293898	1	0	0	AADN03022960.1	96	981	-	2	1	557	68.22
XLOC_003689	MPHOSPH6	Uncharacterized protein [Source:UniProtKB/TrEMBL;Acc:E1C5Y0]	-0.0897447	0.687203	1	0	0	-0.263077	0.238563	1	0	0	-0.173333	0.437236	1	0	0	11	15264523	15273486	-	5	2	3182	38.72
XLOC_021962	NA	NA	0.214443	0.817759	1	0	0	1.03657	0.238698	1	0	0	0.822123	0.331522	1	0	0	Z	27943895	27944656	.	1	1	762	36.35
XLOC_021136	IPO11	importin 11 [Source:HGNC Symbol;Acc:20628]	-0.0956427	0.711771	1	0	0	-0.306736	0.238787	1	0	0	-0.211094	0.416212	1	0	0	Z	19348531	19422172	+	34	5	4027	40.43
XLOC_008507	NA	NA	-0.0360899	0.944783	1	0	0	-0.629467	0.23884	1	0	0	-0.593377	0.263743	1	0	0	2	14909882	14911502	.	1	1	1621	47.32
XLOC_009700	PPP2R2A	serine/threonine-protein phosphatase 2A 55 kDa regulatory subunit B alpha isoform [Source:RefSeq peptide;Acc:NP_001026057]	0.216584	0.265836	1	0	0	-0.230425	0.238874	1	0	0	-0.44701	0.0220249	0.646904	0	0	22	541062	580822	-	12	2	4146	38.25
XLOC_018161	CHRD	chordin precursor [Source:RefSeq peptide;Acc:NP_990311]	-0.566234	0.254325	1	0	0	-0.58992	0.238902	1	0	0	-0.023686	0.962244	1	0	0	9	15406844	15413438	-	23	1	3191	65.18
XLOC_017880	PCYT1A /// TCTEX1D2	Uncharacterized protein [Source:UniProtKB/TrEMBL;Acc:E1C4K8] /// Tctex1 domain containing 2 [Source:HGNC Symbol;Acc:28482]	-0.107278	0.585876	1	0	0	-0.232823	0.239107	1	0	0	-0.125545	0.525004	1	0	0	9	14372525	14395972	+	14	4	5634	51.53
XLOC_018414	NA	NA	0.246233	0.663227	1	0	0	-0.703415	0.239164	1	0	0	-0.949649	0.106361	0.985417	0	0	AADN03010239.1	317	517	.	1	1	201	51.74
XLOC_006504	TYW1	tRNA-yW synthesizing protein 1 homolog (S. cerevisiae) [Source:HGNC Symbol;Acc:25598]	-0.0281584	0.910458	1	0	0	0.293622	0.239339	1	0	0	0.32178	0.195242	1	0	0	19	845469	917200	+	21	4	3764	51.67
XLOC_004168	P4HTM	prolyl 4-hydroxylase, transmembrane (endoplasmic reticulum) [Source:HGNC Symbol;Acc:28858]	-0.579108	0.0454678	0.977476	0	0	0.332801	0.239349	1	0	0	0.911909	0.00148461	0.201225	0	0	12	11639592	11652624	-	10	4	1427	57.88
XLOC_019361	NA	NA	0.508186	0.282925	1	0	0	0.558362	0.239381	1	0	0	0.0501765	0.912952	1	0	0	AADN03019161.1	2	957	+	3	2	757	49.41
XLOC_019684	USF1	upstream stimulatory factor 1 [Source:RefSeq peptide;Acc:NP_001007486] // upstream transcription factor 1 [Source:HGNC Symbol;Acc:12593]	0.482897	0.244609	1	0	0	0.491609	0.239686	1	0	0	0.00871144	0.983019	1	0	0	AADN03022759.1	17	517	-	3	1	240	64.17
XLOC_016655	GPR39	G-protein coupled receptor 39 [Source:RefSeq peptide;Acc:NP_001073574]	0.482379	0.239853	1	0	0	0.484565	0.239902	1	0	0	0.00218622	0.995674	1	0	0	7	29207877	29272153	+	2	1	3227	45.99
XLOC_003532	SNTB2	syntrophin, beta 2 (dystrophin-associated protein A1, 59kDa, basic component 2) [Source:HGNC Symbol;Acc:11169]	0.286174	0.588961	1	0	0	-0.634255	0.239956	1	0	0	-0.920429	0.0852879	0.95567	0	0	11	18365413	18370296	+	7	1	1871	70.55
XLOC_004716	PDXDC1	pyridoxal-dependent decarboxylase domain containing 1 [Source:HGNC Symbol;Acc:28995]	-0.0866377	0.71269	1	0	0	-0.276974	0.240091	1	0	0	-0.190337	0.419075	1	0	0	14	45871	74173	+	25	10	8010	38.83
XLOC_017835	ENSGALG00000005076		-0.440527	0.495455	1	0	0	-0.760985	0.240124	1	0	0	-0.320458	0.628801	1	0	0	9	7958151	7975627	+	16	1	5366	41.76
XLOC_014570	ANO9	anoctamin 9 [Source:HGNC Symbol;Acc:20679]	-1.20235	0.0379716	0.962356	0	0	-0.654996	0.240126	1	0	0	0.54735	0.352839	1	0	0	5	1537037	1551688	+	8	5	11029	50.87
XLOC_016715	BARD1	BRCA1-associated RING domain protein 1 [Source:RefSeq peptide;Acc:NP_001026417]	0.981056	0.206786	1	0	0	-0.995908	0.240199	1	0	0	-1.97696	0.0148204	0.572564	0	0	7	4154100	4197932	-	12	2	3612	45.63
XLOC_019631	TMEM79	Uncharacterized protein [Source:UniProtKB/TrEMBL;Acc:H9KYX3]	-0.0737848	0.711767	1	0	0	0.234076	0.240206	1	0	0	0.30786	0.121557	1	0	0	AADN03022230.1	21	6345	+	3	1	5996	67.36
XLOC_003355	HERPUD1	homocysteine-inducible, endoplasmic reticulum stress-inducible, ubiquitin-like domain member 1 [Source:HGNC Symbol;Acc:13744]	0.873552	0.0025641	0.41988	0	0	-0.338764	0.240398	1	0	0	-1.21232	3.25e-05	0.0221169	-1	-1	11	613334	618666	+	9	3	2072	50.72
XLOC_016767	BMPR-II	bone morphogenetic protein receptor type-2 [Source:RefSeq peptide;Acc:NP_001001465]	-0.131291	0.752906	1	0	0	-0.495659	0.240807	1	0	0	-0.364368	0.388345	1	0	0	7	11412405	11431192	-	3	7	12342	38.54
XLOC_009627	BMP-10	Bone morphogenetic protein-10; Uncharacterized protein [Source:UniProtKB/TrEMBL;Acc:Q70GM8]	0.180969	0.587586	1	0	0	-0.400582	0.240936	1	0	0	-0.581551	0.08536	0.95567	0	0	22	276543	282395	+	2	1	2467	45.03
XLOC_014516	NA	NA	-0.0913666	0.780363	1	0	0	0.378978	0.241103	1	0	0	0.470345	0.144321	1	0	0	4	89641878	89644745	.	1	1	2868	51.32
XLOC_001794	ATP1B1	sodium/potassium-transporting ATPase subunit beta-1 [Source:RefSeq peptide;Acc:NP_990851]	0.934711	5.09e-05	0.0781252	0	0	0.271682	0.241123	1	0	0	-0.663029	0.00371167	0.3225	0	0	1	83177518	83190124	-	6	3	2854	44.11
XLOC_020332	DNM2	dynamin 2 [Source:HGNC Symbol;Acc:2974]	0.166156	0.498308	1	0	0	0.288177	0.241206	1	0	0	0.122021	0.616049	1	0	0	JH375595.1	5868	11927	-	12	1	2219	64.58
XLOC_000294	H2B-I	Histone H2B 1/2/3/4/6 [Source:UniProtKB/Swiss-Prot;Acc:P0C1H3]	-0.690396	0.0231859	0.842468	0	0	0.34646	0.241312	1	0	0	1.03686	0.000585411	0.129488	1	0	1	48010779	48011912	+	1	1	1134	53.53
XLOC_000999	TBC1D4	TBC1 domain family, member 4 [Source:HGNC Symbol;Acc:19165]	-0.0999527	0.694284	1	0	0	-0.299714	0.241426	1	0	0	-0.199761	0.433361	1	0	0	1	154275640	154383017	+	20	3	6666	44.22
XLOC_017609	NA	NA	-0.163267	0.515988	1	0	0	-0.294732	0.241428	1	0	0	-0.131465	0.601056	1	0	0	8	24645541	24651760	-	4	2	2530	46.21
XLOC_012810	NA	NA	0.292473	0.545334	1	0	0	0.561818	0.241846	1	0	0	0.269345	0.566448	1	0	0	3	9620101	9621626	.	1	1	1526	42.6
XLOC_002677	NA	NA	-0.0381587	0.953285	1	0	0	0.737258	0.242014	1	0	0	0.775416	0.2197	1	0	0	1	116598575	116598688	.	1	1	114	50.88
XLOC_006228	CYTH1	cytohesin-1 [Source:RefSeq peptide;Acc:NP_001026276]	0.173634	0.393326	1	0	0	0.238249	0.242041	1	0	0	0.0646147	0.75003	1	0	0	18	10060826	10070307	+	13	5	6152	64.58
XLOC_009053	ENSGALG00000001775		0.0190985	0.965131	1	0	0	0.506297	0.242215	1	0	0	0.487199	0.257076	1	0	0	20	1399119	1433067	-	36	1	7236	46.3
XLOC_005586	RNF10	ring finger protein 10 [Source:HGNC Symbol;Acc:10055]	0.141948	0.503177	1	0	0	0.24793	0.242362	1	0	0	0.105982	0.616579	1	0	0	15	9256499	9274697	-	15	4	7900	48.29
XLOC_020045	ENSGALG00000028079		0.388144	0.266801	1	0	0	0.409786	0.242378	1	0	0	0.0216421	0.949932	1	0	0	AADN03026978.1	30	9728	-	6	1	5024	53.88
XLOC_005568	SPECC1L	Cytospin-A [Source:UniProtKB/Swiss-Prot;Acc:Q2KN97]	0.48436	0.0424726	0.965684	0	0	0.278818	0.242391	1	0	0	-0.205542	0.387871	1	0	0	15	8512169	8572655	-	16	3	10886	40.28
XLOC_013615	LRPAP1	alpha-2-macroglobulin receptor-associated protein precursor [Source:RefSeq peptide;Acc:NP_990393]	0.182085	0.416743	1	0	0	0.262144	0.242538	1	0	0	0.0800597	0.720458	1	0	0	4	81411667	81420730	+	8	1	1491	41.52
[truncated: 11,603 more rows]
